# Supplementary material for: Global and Comparative Proteome Signatures in the Lens Capsule, Trabecular Meshwork, and Iris of Patients With Pseudoexfoliation Glaucoma
Source: Front Mol Biosci. 2022 Apr 20;9:877250. doi: 10.3389/fmolb.2022.877250 (PMC9065473; doi:10.3389/fmolb.2022.877250)
Supplement: Supplementary file 6 [file Table5.XLSX]

## Sheet: PXG vs PXF LC
PXG vs PXF in Lens capsule
Accession	Description	Abundance: F1: Sample, PXF, 1	Abundance: F2: Sample, PXF, 2	Abundance: F3: Sample, PXF, 3	Abundance: F4: Sample, PXG, 1	Abundance: F5: Sample, PXG, 2	Abundance: F6: Sample, PXG, 3	MEDIAN-PXF	MEDIAN-PXG
P20774	Mimecan OS=Homo sapiens GN=OGN PE=1 SV=1	32592.4	906334	23211.4		257023	483065	32592.4	370044
P07315	Gamma-crystallin C OS=Homo sapiens GN=CRYGC PE=1 SV=2	343846		471135	4.60885e+06			407491	4.60885e+06
P01700	Ig lambda chain V-I region HA OS=Homo sapiens PE=1 SV=1	742575	1.13041e+06	4.3351e+06	581533	1.24945e+07	2.17802e+07	1.13041e+06	1.24945e+07
O60664	Perilipin-3 OS=Homo sapiens GN=PLIN3 PE=1 SV=3		64349.1		435575			64349.1	435575
Q15262	Receptor-type tyrosine-protein phosphatase kappa OS=Homo sapiens GN=PTPRK PE=1 SV=2	157243	943417	163421	1.09903e+06	1.05037e+06	1.38805e+06	163421	1.09903e+06
P01040	Cystatin-A OS=Homo sapiens GN=CSTA PE=1 SV=1	3.48618e+06	679195	3.0625e+06	27701348	1.97001e+07	2.78402e+06	3.0625e+06	1.97001e+07
Q00796	Sorbitol dehydrogenase OS=Homo sapiens GN=SORD PE=1 SV=4	236839	104788		1.09397e+06			170813	1.09397e+06
P11177	Pyruvate dehydrogenase E1 component subunit beta, mitochondrial OS=Homo sapiens GN=PDHB PE=1 SV=3	325940	721922	2.05563e+06		3.87556e+06	4.75344e+06	721922	4.3145e+06
Q07065	Cytoskeleton-associated protein 4 OS=Homo sapiens GN=CKAP4 PE=1 SV=2	425464	4.64973e+06	328318	457179	2.3484e+06	2.39772e+06	425464	2.3484e+06
Q13515	Phakinin OS=Homo sapiens GN=BFSP2 PE=1 SV=1	139887	2.81521e+06	47323.6	634882	740979	1.01846e+06	139887	740979
P08237	ATP-dependent 6-phosphofructokinase, muscle type OS=Homo sapiens GN=PFKM PE=1 SV=2	1.30347e+06	5.74138e+06	951226	821054	8.28723e+06	6.55675e+06	1.30347e+06	6.55675e+06
O75489	NADH dehydrogenase [ubiquinone] iron-sulfur protein 3, mitochondrial OS=Homo sapiens GN=NDUFS3 PE=1 SV=1	120493	1.55079e+06	92050.3	627558	486769	604816	120493	604816
P53674	Beta-crystallin B1 OS=Homo sapiens GN=CRYBB1 PE=1 SV=2	68189.5	1.78231e+06	50236.9	336139	329569	670933	68189.5	336139
P43121	Cell surface glycoprotein MUC18 OS=Homo sapiens GN=MCAM PE=1 SV=2	1.72155e+07	3.35055e+07	1.32926e+08	7.57649e+06	1.66859e+08	163019419	3.35055e+07	163019419
P31942	Heterogeneous nuclear ribonucleoprotein H3 OS=Homo sapiens GN=HNRNPH3 PE=1 SV=2			32002.1			153524	32002.1	153524
P08123	Collagen alpha-2(I) chain OS=Homo sapiens GN=COL1A2 PE=1 SV=7	209070	1.1287e+06	202277	384470	992270	1.15368e+06	209070	992270
Q6UWR7	Ectonucleotide pyrophosphatase/phosphodiesterase family member 6 OS=Homo sapiens GN=ENPP6 PE=1 SV=2	1.20923e+07	4.69007e+06	5.61825e+07	112852359	750528		1.20923e+07	5.68014e+07
Q86YR5	G-protein-signaling modulator 1 OS=Homo sapiens GN=GPSM1 PE=1 SV=2	33792.3	69491.3				237632	51641.8	237632
P52943	Cysteine-rich protein 2 OS=Homo sapiens GN=CRIP2 PE=1 SV=1	257829	250846	89561.3	176650	3.37174e+06	1.15234e+06	250846	1.15234e+06
P35998	26S protease regulatory subunit 7 OS=Homo sapiens GN=PSMC2 PE=1 SV=3		587786	145761	769636	1.63105e+06	2.26678e+06	366774	1.63105e+06
P14923	Junction plakoglobin OS=Homo sapiens GN=JUP PE=1 SV=3		452934	106438	330330	1.22636e+06	1.37803e+06	279686	1.22636e+06
Q9Y230	RuvB-like 2 OS=Homo sapiens GN=RUVBL2 PE=1 SV=3	172778	1.1546e+06	309670	1.24087e+06	1.45808e+06	1.3364e+06	309670	1.3364e+06
P05141	ADP/ATP translocase 2 OS=Homo sapiens GN=SLC25A5 PE=1 SV=7	147604	329156			1.10804e+06	870789	238380	989413
Q9NR28	Diablo homolog, mitochondrial OS=Homo sapiens GN=DIABLO PE=1 SV=1	112171				583012	344074	112171	463543
P18124	60S ribosomal protein L7 OS=Homo sapiens GN=RPL7 PE=1 SV=1	154188	747460	95844.1	668692	277440	625417	154188	625417
Q53TN4	Cytochrome b reductase 1 OS=Homo sapiens GN=CYBRD1 PE=1 SV=1	355503	717269	92717.7	239849	1.40292e+06	1.61948e+06	355503	1.40292e+06
P07738	Bisphosphoglycerate mutase OS=Homo sapiens GN=BPGM PE=1 SV=2	173216	1.25873e+06	114877	664510	296152	2.78688e+06	173216	664510
Q6X4U4	Sclerostin domain-containing protein 1 OS=Homo sapiens GN=SOSTDC1 PE=1 SV=2	268874	637263	167277		345992	1692582	268874	1.01929e+06
P23142	Fibulin-1 OS=Homo sapiens GN=FBLN1 PE=1 SV=4	165209	135495		481291	559353	1.09991e+06	150352	559353
P00492	Hypoxanthine-guanine phosphoribosyltransferase OS=Homo sapiens GN=HPRT1 PE=1 SV=2	209133	1.87505e+06	123943	2.02042e+06	200256	772707	209133	772707
P02538	Keratin, type II cytoskeletal 6A OS=Homo sapiens GN=KRT6A PE=1 SV=3	192729	1.40155e+06	154622	204982	703287	719914	192729	703287
P12236	ADP/ATP translocase 3 OS=Homo sapiens GN=SLC25A6 PE=1 SV=4	775512	3.61094e+06	684698	2.82832e+06	3.10592e+06	1.07677e+06	775512	2.82832e+06
Q07666	KH domain-containing, RNA-binding, signal transduction-associated protein 1 OS=Homo sapiens GN=KHDRBS1 PE=1 SV=1	1.39423e+06	2.36728e+06	168845	1.49153e+06	5.00574e+06	5.07302e+06	1.39423e+06	5.00574e+06
P63220	40S ribosomal protein S21 OS=Homo sapiens GN=RPS21 PE=1 SV=1		158813			476309	625068	158813	550688
Q7Z406	Myosin-14 OS=Homo sapiens GN=MYH14 PE=1 SV=2	507058	2.71119e+06	192808	812430	1.74039e+06	2.40224e+06	507058	1.74039e+06
O60506	Heterogeneous nuclear ribonucleoprotein Q OS=Homo sapiens GN=SYNCRIP PE=1 SV=2	204857	541416	153340	337306	694573	1.10215e+06	204857	694573
P03950	Angiogenin OS=Homo sapiens GN=ANG PE=1 SV=1	100631	820073	23745.8	91349.1	327910	428751	100631	327910
P53673	Beta-crystallin A4 OS=Homo sapiens GN=CRYBA4 PE=1 SV=3		238973	221787			737934	230380	737934
P62899	60S ribosomal protein L31 OS=Homo sapiens GN=RPL31 PE=1 SV=1	2.71658e+07	4.21909e+07	1.75029e+08	7.66338e+06	1.31272e+08	1.32717e+08	4.21909e+07	1.31272e+08
Q12934	Filensin OS=Homo sapiens GN=BFSP1 PE=1 SV=3	197764	1120032	375668	494881	1.16453e+06	1.68845e+06	375668	1.16453e+06
A6NDU8	UPF0600 protein C5orf51 OS=Homo sapiens GN=C5orf51 PE=1 SV=1	79735.3	3.62942e+06	2.33247e+06	147868	9.00125e+06	7184187	2.33247e+06	7184187
P55000	Secreted Ly-6/uPAR-related protein 1 OS=Homo sapiens GN=SLURP1 PE=1 SV=2		1.00169e+06	428312	283163	2.18832e+06	2380923	715003	2.18832e+06
O43776	Asparagine--tRNA ligase, cytoplasmic OS=Homo sapiens GN=NARS PE=1 SV=1			131606	401984			131606	401984
Q03013	Glutathione S-transferase Mu 4 OS=Homo sapiens GN=GSTM4 PE=1 SV=3	30564.4	134898			310208	179055	82731.3	244632
O94905	Erlin-2 OS=Homo sapiens GN=ERLIN2 PE=1 SV=1		103659		68930.9	538633		103659	303782
Q99460	26S proteasome non-ATPase regulatory subunit 1 OS=Homo sapiens GN=PSMD1 PE=1 SV=2	1.05184e+06	4.73692e+06	210037	1.33927e+06	3.05502e+06	3.22873e+06	1.05184e+06	3.05502e+06
P54920	Alpha-soluble NSF attachment protein OS=Homo sapiens GN=NAPA PE=1 SV=3	195125	419645	26862.2	201659	551887	558522	195125	551887
P42126	Enoyl-CoA delta isomerase 1, mitochondrial OS=Homo sapiens GN=ECI1 PE=1 SV=1	143506	122666	288186		169819	637941	143506	403880
Q9ULM2	Zinc finger protein 490 OS=Homo sapiens GN=ZNF490 PE=1 SV=2	259250	1.07501e+06	70163.3	346471	724189	892722	259250	724189
Q96Q89	Kinesin-like protein KIF20B OS=Homo sapiens GN=KIF20B PE=1 SV=3	88528.8	43497.2	45838		125972		45838	125972
P61586	Transforming protein RhoA OS=Homo sapiens GN=RHOA PE=1 SV=1	1.51833e+06	1.90521e+06	2.13684e+06	4.00329e+06	1.69889e+07	5.2298e+06	1.90521e+06	5.2298e+06
P05067	Amyloid beta A4 protein OS=Homo sapiens GN=APP PE=1 SV=3	408572	1.54899e+06	399479	1.09867e+06	1.14183e+06	957265	408572	1.09867e+06
P62888	60S ribosomal protein L30 OS=Homo sapiens GN=RPL30 PE=1 SV=2	294722	2.15194e+06	190751	125365	776870	2.61962e+06	294722	776870
P01617	Ig kappa chain V-II region TEW OS=Homo sapiens PE=1 SV=1	586028	1.79893e+06	493303	755785	1.92273e+06	1.5411e+06	586028	1.5411e+06
P54819	Adenylate kinase 2, mitochondrial OS=Homo sapiens GN=AK2 PE=1 SV=2	550690	3.51218e+06	121808	2.4201e+06		465945	550690	1.44302e+06
Q8N4T0	Carboxypeptidase A6 OS=Homo sapiens GN=CPA6 PE=1 SV=2	229645	1.67521e+06	30106	599569	382707	799327	229645	599569
P04217	Alpha-1B-glycoprotein OS=Homo sapiens GN=A1BG PE=1 SV=4		1.32372e+06	569868	3.36797e+06	521700	2.44269e+06	946796	2.44269e+06
Q6PCB0	von Willebrand factor A domain-containing protein 1 OS=Homo sapiens GN=VWA1 PE=1 SV=1	310497	1.51107e+06	40580.5	1.24159e+06		348618	310497	795102
O75964	ATP synthase subunit g, mitochondrial OS=Homo sapiens GN=ATP5L PE=1 SV=3			20498.8	35204.4	67814.2		20498.8	51509.3
Q8TCD5	5'(3')-deoxyribonucleotidase, cytosolic type OS=Homo sapiens GN=NT5C PE=1 SV=2	852420	3.64018e+06	240016	1.44031e+06	2.13572e+06	4.58719e+06	852420	2.13572e+06
P19652	Alpha-1-acid glycoprotein 2 OS=Homo sapiens GN=ORM2 PE=1 SV=2	51538.1	271663	51299		151531	106106	51538.1	128819
P60983	Glia maturation factor beta OS=Homo sapiens GN=GMFB PE=1 SV=2	379807	2.13503e+06	114662	1.61594e+06	328343	948175	379807	948175
Q9UNZ2	NSFL1 cofactor p47 OS=Homo sapiens GN=NSFL1C PE=1 SV=2	299348	1.24397e+06	290284	510818	809611	743816	299348	743816
P56134	ATP synthase subunit f, mitochondrial OS=Homo sapiens GN=ATP5J2 PE=1 SV=3	134322	1.25964e+06	239630		594173	581519	239630	587846
P36955	Pigment epithelium-derived factor OS=Homo sapiens GN=SERPINF1 PE=1 SV=4	544320	1.4679e+06	62854.1	677102	1.31415e+06	2.07319e+06	544320	1.31415e+06
Q8IUE6	Histone H2A type 2-B OS=Homo sapiens GN=HIST2H2AB PE=1 SV=3	427372	426313		732520		1.3234e+06	426843	1.02796e+06
Q96HC4	PDZ and LIM domain protein 5 OS=Homo sapiens GN=PDLIM5 PE=1 SV=5	334707	452741	240475	784555			334707	784555
P17655	Calpain-2 catalytic subunit OS=Homo sapiens GN=CAPN2 PE=1 SV=6	108980	723790	60514.4	169280	379097	255078	108980	255078
Q9NZW5	MAGUK p55 subfamily member 6 OS=Homo sapiens GN=MPP6 PE=1 SV=2	871826	2.52089e+06	176304	172449	3.45496e+06	2.00181e+06	871826	2.00181e+06
Q2I0M5	R-spondin-4 OS=Homo sapiens GN=RSPO4 PE=1 SV=2	246404	395643			1.2242e+06	198898	321024	711550
P62333	26S protease regulatory subunit 10B OS=Homo sapiens GN=PSMC6 PE=1 SV=1			30891.1	50636.4	85272.2		30891.1	67954.3
P06280	Alpha-galactosidase A OS=Homo sapiens GN=GLA PE=1 SV=1		644682	312381	371830	1.0502e+06	1.0946e+06	478531	1.0502e+06
P27361	Mitogen-activated protein kinase 3 OS=Homo sapiens GN=MAPK3 PE=1 SV=4		65108.7	27345.7		122034	80304.5	46227.2	101169
Q14152	Eukaryotic translation initiation factor 3 subunit A OS=Homo sapiens GN=EIF3A PE=1 SV=1	446283	866889	134474	173806	1.35385e+06	976187	446283	976187
Q12906	Interleukin enhancer-binding factor 3 OS=Homo sapiens GN=ILF3 PE=1 SV=3	254203	842826	131151	185232	657331	553363	254203	553363
Q15149	Plectin OS=Homo sapiens GN=PLEC PE=1 SV=3	128054	431809	145564		300530	331576	145564	316053
B5ME19	Eukaryotic translation initiation factor 3 subunit C-like protein OS=Homo sapiens GN=EIF3CL PE=3 SV=1	3.88991e+06	1.24764e+07	7.8806e+06	1.32065e+07	2.31611e+07	1.70811e+07	7.8806e+06	1.70811e+07
P22695	Cytochrome b-c1 complex subunit 2, mitochondrial OS=Homo sapiens GN=UQCRC2 PE=1 SV=3	696425	259073	17436.5		511862	610021	259073	560941
P05556	Integrin beta-1 OS=Homo sapiens GN=ITGB1 PE=1 SV=2	1.40356e+06	1.11346e+07	380879	2.78333e+06	3.00471e+06	3.18215e+06	1.40356e+06	3.00471e+06
Q9BZ72	Membrane-associated phosphatidylinositol transfer protein 2 OS=Homo sapiens GN=PITPNM2 PE=1 SV=1	142657	224472			298338	484773	183564	391556
Q96ES7	SAGA-associated factor 29 OS=Homo sapiens GN=SGF29 PE=1 SV=1	310767	3.92375e+06	831870	791578	2.19666e+06	1727901	831870	1727901
Q08554	Desmocollin-1 OS=Homo sapiens GN=DSC1 PE=1 SV=2	504502	144707	141380		435678	151536	144707	293607
P47756	F-actin-capping protein subunit beta OS=Homo sapiens GN=CAPZB PE=1 SV=4	2.45561e+06	1.50041e+06	2.16775e+06	4.36295e+06	3.19946e+06	4.36377e+06	2.16775e+06	4.36295e+06
O43242	26S proteasome non-ATPase regulatory subunit 3 OS=Homo sapiens GN=PSMD3 PE=1 SV=2	1.5791e+06	5.09338e+06	301415	313499	3.15885e+06	3.7365e+06	1.5791e+06	3.15885e+06
O75829	Leukocyte cell-derived chemotaxin 1 OS=Homo sapiens GN=LECT1 PE=1 SV=1	251505	340698	52831.8		557448	445150	251505	501299
Q01082	Spectrin beta chain, non-erythrocytic 1 OS=Homo sapiens GN=SPTBN1 PE=1 SV=2		243487	60593.9	175185	302788	802267	152041	302788
Q13162	Peroxiredoxin-4 OS=Homo sapiens GN=PRDX4 PE=1 SV=1	513846	2.10142e+06	626493	1.24662e+06	754855	1.63167e+06	626493	1.24662e+06
P05813	Beta-crystallin A3 OS=Homo sapiens GN=CRYBA1 PE=1 SV=4	531140	3.85831e+06	1.16578e+06	2.31725e+06	2.45662e+06	2.27821e+06	1.16578e+06	2.31725e+06
Q04695	Keratin, type I cytoskeletal 17 OS=Homo sapiens GN=KRT17 PE=1 SV=2	4.7829e+07	1.03935e+08	3.99161e+08	1.89546e+07	2.05614e+08	2.94987e+08	1.03935e+08	2.05614e+08
Q9HDC9	Adipocyte plasma membrane-associated protein OS=Homo sapiens GN=APMAP PE=1 SV=2		252444		974040	498980	411266	252444	498980
P62072	Mitochondrial import inner membrane translocase subunit Tim10 OS=Homo sapiens GN=TIMM10 PE=1 SV=1	451110	1.68941e+06	147752	152926	1.01637e+06	885257	451110	885257
Q9NX58	Cell growth-regulating nucleolar protein OS=Homo sapiens GN=LYAR PE=1 SV=2		229144		469880	406341	449175	229144	449175
P99999	Cytochrome c OS=Homo sapiens GN=CYCS PE=1 SV=2	394127	304778		681323			349453	681323
Q96P63	Serpin B12 OS=Homo sapiens GN=SERPINB12 PE=1 SV=1	203621	2.65557e+06	35508.7	394667	351926	454863	203621	394667
Q14533	Keratin, type II cuticular Hb1 OS=Homo sapiens GN=KRT81 PE=1 SV=3			86651.6	167225			86651.6	167225
P35443	Thrombospondin-4 OS=Homo sapiens GN=THBS4 PE=1 SV=2	265412	2.47498e+06	69342.7	611477	89111.6	509543	265412	509543
O76041	Nebulette OS=Homo sapiens GN=NEBL PE=1 SV=1	404549	559983	162278	1.24422e+06	308887		404549	776552
P46782	40S ribosomal protein S5 OS=Homo sapiens GN=RPS5 PE=1 SV=4	286957	778850			871112	1.16919e+06	532904	1.02015e+06
O60716	Catenin delta-1 OS=Homo sapiens GN=CTNND1 PE=1 SV=1	624828	1.89968e+06		678161	2.41263e+06	2.53369e+06	1.26225e+06	2.41263e+06
P14406	Cytochrome c oxidase subunit 7A2, mitochondrial OS=Homo sapiens GN=COX7A2 PE=1 SV=1	203822	704101		676555	862752	1.21009e+06	453962	862752
P51572	B-cell receptor-associated protein 31 OS=Homo sapiens GN=BCAP31 PE=1 SV=3	2.42156e+06	1394620	228716	1.43106e+06	2.6333e+06	2.91929e+06	1394620	2.6333e+06
Q02413	Desmoglein-1 OS=Homo sapiens GN=DSG1 PE=1 SV=2		3.82739e+06	71539.7	512415	3.67894e+06	4.21547e+06	1.94947e+06	3.67894e+06
P17858	ATP-dependent 6-phosphofructokinase, liver type OS=Homo sapiens GN=PFKL PE=1 SV=6	2.99488e+06	887368	2.07292e+06	5.58284e+06	2.84083e+06	3.84936e+06	2.07292e+06	3.84936e+06
P15924	Desmoplakin OS=Homo sapiens GN=DSP PE=1 SV=3	1.55415e+06	7.38994e+06	580672	1.64287e+06	3.20194e+06	2867667	1.55415e+06	2867667
P62847	40S ribosomal protein S24 OS=Homo sapiens GN=RPS24 PE=1 SV=1	109107		749442	784759	1.33474e+06	631059	429275	784759
Q9UM22	Mammalian ependymin-related protein 1 OS=Homo sapiens GN=EPDR1 PE=1 SV=2	665576	1.53603e+06	71038.9	297875	1.20967e+06	1.4558e+06	665576	1.20967e+06
P01859	Ig gamma-2 chain C region OS=Homo sapiens GN=IGHG2 PE=1 SV=2		168086		304231	175538	342932	168086	304231
P62857	40S ribosomal protein S28 OS=Homo sapiens GN=RPS28 PE=1 SV=1	4.50151e+06	2.08715e+07	1.47645e+06	1.48145e+07	1.41812e+06	8.0948e+06	4.50151e+06	8.0948e+06
P52565	Rho GDP-dissociation inhibitor 1 OS=Homo sapiens GN=ARHGDIA PE=1 SV=3	647485	2.66976e+06	247224	806893	1.15714e+06	1.26523e+06	647485	1.15714e+06
P01877	Ig alpha-2 chain C region OS=Homo sapiens GN=IGHA2 PE=1 SV=3	1.23052e+06	745747	243714	134805	1.32626e+06	1.47238e+06	745747	1.32626e+06
P35268	60S ribosomal protein L22 OS=Homo sapiens GN=RPL22 PE=1 SV=2		518204		920199			518204	920199
O15145	Actin-related protein 2/3 complex subunit 3 OS=Homo sapiens GN=ARPC3 PE=1 SV=3	2.91743e+06	1.60505e+06	1.1136e+06	1.82013e+06	3.84597e+06	2.84558e+06	1.60505e+06	2.84558e+06
Q5SZD1	Uncharacterized protein C6orf141 OS=Homo sapiens GN=C6orf141 PE=2 SV=3	692758	2.14379e+06	451250	628558	1.25537e+06	1.21609e+06	692758	1.21609e+06
P16930	Fumarylacetoacetase OS=Homo sapiens GN=FAH PE=1 SV=2	3.61663e+06	786460	385693	1.36546e+06			786460	1.36546e+06
P20930	Filaggrin OS=Homo sapiens GN=FLG PE=1 SV=3	182527	355181	63797.2		336370	295402	182527	315886
P46778	60S ribosomal protein L21 OS=Homo sapiens GN=RPL21 PE=1 SV=2	2.33386e+06			5.55218e+06		2.49196e+06	2.33386e+06	4.02207e+06
P42765	3-ketoacyl-CoA thiolase, mitochondrial OS=Homo sapiens GN=ACAA2 PE=1 SV=2	764007	1.85561e+06	272798	598616	1.31441e+06	1.68334e+06	764007	1.31441e+06
P02749	Beta-2-glycoprotein 1 OS=Homo sapiens GN=APOH PE=1 SV=3	376371	1.50161e+06	54381.9	311679	638946	804743	376371	638946
P00387	NADH-cytochrome b5 reductase 3 OS=Homo sapiens GN=CYB5R3 PE=1 SV=3	1.12174e+06	1.49474e+06	81363.5	3.61266e+06		174234	1.12174e+06	1.89345e+06
P14854	Cytochrome c oxidase subunit 6B1 OS=Homo sapiens GN=COX6B1 PE=1 SV=2			87794.5			148033	87794.5	148033
P07316	Gamma-crystallin B OS=Homo sapiens GN=CRYGB PE=1 SV=3	2.03426e+06	8.51087e+06	135389	1.87871e+06	3.42555e+06	4.07271e+06	2.03426e+06	3.42555e+06
Q9H8H3	Methyltransferase-like protein 7A OS=Homo sapiens GN=METTL7A PE=1 SV=1	266882	418793	48053.1	87719.2	445823	4.36675e+06	266882	445823
P06727	Apolipoprotein A-IV OS=Homo sapiens GN=APOA4 PE=1 SV=3	6.52259e+06	4.98473e+06	4.59032e+06	5.47195e+06	1.34617e+07	8.25955e+06	4.98473e+06	8.25955e+06
P08727	Keratin, type I cytoskeletal 19 OS=Homo sapiens GN=KRT19 PE=1 SV=4	305581	116176		349221			210879	349221
Q9NZU5	LIM and cysteine-rich domains protein 1 OS=Homo sapiens GN=LMCD1 PE=1 SV=1	8.54508e+06	3.33475e+06	473442	5.4892e+06	749042	5.38751e+07	3.33475e+06	5.4892e+06
O43676	NADH dehydrogenase [ubiquinone] 1 beta subcomplex subunit 3 OS=Homo sapiens GN=NDUFB3 PE=1 SV=3	1.90637e+06	1.72854e+06	540057	1.19991e+06	2.84504e+06	3.62688e+06	1.72854e+06	2.84504e+06
P06756	Integrin alpha-V OS=Homo sapiens GN=ITGAV PE=1 SV=2	91289.1	270918	19657.7	90676.5	149788	218557	91289.1	149788
P17936	Insulin-like growth factor-binding protein 3 OS=Homo sapiens GN=IGFBP3 PE=1 SV=2	53102	34084.8				71140	43593.4	71140
P10809	60 kDa heat shock protein, mitochondrial OS=Homo sapiens GN=HSPD1 PE=1 SV=2	149033	422107	206299	93681.9	336580	449987	206299	336580
O14576	Cytoplasmic dynein 1 intermediate chain 1 OS=Homo sapiens GN=DYNC1I1 PE=1 SV=2	4.63664e+06	1.72958e+07	145017	5.548e+06	7.5609e+06	1.03085e+07	4.63664e+06	7.5609e+06
P12235	ADP/ATP translocase 1 OS=Homo sapiens GN=SLC25A4 PE=1 SV=4	363774	477542		1.04899e+06		313825	420658	681407
P36578	60S ribosomal protein L4 OS=Homo sapiens GN=RPL4 PE=1 SV=5	1.02756e+07	1.29065e+07	1.21437e+06	7.38193e+06	1.66127e+07	1.66452e+07	1.02756e+07	1.66127e+07
P61457	Pterin-4-alpha-carbinolamine dehydratase OS=Homo sapiens GN=PCBD1 PE=1 SV=2	3.69599e+06	1.07475e+07	861579	2.72999e+06	5.9529e+06	6.89071e+06	3.69599e+06	5.9529e+06
P06454	Prothymosin alpha OS=Homo sapiens GN=PTMA PE=1 SV=2	330954	713868	1.09652e+06	405787	1.3286e+06	1.14049e+06	713868	1.14049e+06
P11940	Polyadenylate-binding protein 1 OS=Homo sapiens GN=PABPC1 PE=1 SV=2	1.73326e+06	705617	1.03164e+06	446059	2405814	1.63028e+06	1.03164e+06	1.63028e+06
P30626	Sorcin OS=Homo sapiens GN=SRI PE=1 SV=1	318115	1.00382e+06	38124.4	133018	676266	500439	318115	500439
A8MV23	Serpin E3 OS=Homo sapiens GN=SERPINE3 PE=2 SV=2	599024	1.69509e+06	406569	298907	941913	1.03556e+06	599024	941913
P16083	Ribosyldihydronicotinamide dehydrogenase [quinone] OS=Homo sapiens GN=NQO2 PE=1 SV=5	259863	270569	282836		354563	495025	270569	424794
P26885	Peptidyl-prolyl cis-trans isomerase FKBP2 OS=Homo sapiens GN=FKBP2 PE=1 SV=2		116189	29332.6		108759	119376	72760.7	114068
P28799	Granulins OS=Homo sapiens GN=GRN PE=1 SV=2	903602	3.24137e+06	605775	1.1782e+06	1.41381e+06	1.4426e+06	903602	1.41381e+06
Q8NDC0	MAPK-interacting and spindle-stabilizing protein-like OS=Homo sapiens GN=MAPK1IP1L PE=1 SV=4	682702	2.46693e+06	744413	962707	1.16262e+06	1.17396e+06	744413	1.16262e+06
P15954	Cytochrome c oxidase subunit 7C, mitochondrial OS=Homo sapiens GN=COX7C PE=1 SV=1	112283	102137	68095.8		120833	196682	102137	158758
Q6BCY4	NADH-cytochrome b5 reductase 2 OS=Homo sapiens GN=CYB5R2 PE=1 SV=1	934489	2.19655e+06	75625.4	503829	1.44743e+06	1460094	934489	1.44743e+06
P53007	Tricarboxylate transport protein, mitochondrial OS=Homo sapiens GN=SLC25A1 PE=1 SV=2	88989		130084	161994	492222	169024	109536	169024
O95970	Leucine-rich glioma-inactivated protein 1 OS=Homo sapiens GN=LGI1 PE=1 SV=1	1.58097e+06	1.25556e+06	37164.4	1.05847e+06	2.14989e+06	1.91052e+06	1.25556e+06	1.91052e+06
P34913	Bifunctional epoxide hydrolase 2 OS=Homo sapiens GN=EPHX2 PE=1 SV=2	9.82198e+06	5.03125e+06	1.70009e+06	3.30336e+06	7.65036e+06	1.14847e+07	5.03125e+06	7.65036e+06
Q96JY6	PDZ and LIM domain protein 2 OS=Homo sapiens GN=PDLIM2 PE=1 SV=1	259167				348513	438464	259167	393488
Q9NUJ1	Mycophenolic acid acyl-glucuronide esterase, mitochondrial OS=Homo sapiens GN=ABHD10 PE=1 SV=1	402001	772509	213924	345071	635768	606041	402001	606041
P58546	Myotrophin OS=Homo sapiens GN=MTPN PE=1 SV=2	91347.7	269304	16179.2	37020.6	137693	196810	91347.7	137693
Q12765	Secernin-1 OS=Homo sapiens GN=SCRN1 PE=1 SV=2	2.97629e+06	6.02866e+06	1.10599e+06	569116	4.4804e+06	6.30973e+06	2.97629e+06	4.4804e+06
P25398	40S ribosomal protein S12 OS=Homo sapiens GN=RPS12 PE=1 SV=3	323596	961146	288139	91830.6	486680	644310	323596	486680
P36542	ATP synthase subunit gamma, mitochondrial OS=Homo sapiens GN=ATP5C1 PE=1 SV=1	1.62213e+06	7.66994e+06	633416	1.31523e+06	2.43539e+06	3.43661e+06	1.62213e+06	2.43539e+06
Q6UWY5	Olfactomedin-like protein 1 OS=Homo sapiens GN=OLFML1 PE=1 SV=2	1.02749e+06	3.97131e+06	114989	1.54028e+06	824556	2.63206e+06	1.02749e+06	1.54028e+06
Q99623	Prohibitin-2 OS=Homo sapiens GN=PHB2 PE=1 SV=2	64388.8	107812		206776	51254.5		86100.2	129015
Q96BN6	Protein FAM149B1 OS=Homo sapiens GN=FAM149B1 PE=2 SV=2	1.61606e+06	4.41032e+06	119745	1.39717e+06	2.4133e+06	2.51117e+06	1.61606e+06	2.4133e+06
Q5XKP0	MICOS complex subunit MIC13 OS=Homo sapiens GN=MIC13 PE=1 SV=1	454164	1.04149e+06	885246	1.31605e+06	2.36322e+06	1.28815e+06	885246	1.31605e+06
Q9NX63	MICOS complex subunit MIC19 OS=Homo sapiens GN=CHCHD3 PE=1 SV=1	201622	357127			270198	559796	279375	414997
P50995	Annexin A11 OS=Homo sapiens GN=ANXA11 PE=1 SV=1	846827	3.31436e+06	224075	395214	1.49959e+06	1.25551e+06	846827	1.25551e+06
Q12907	Vesicular integral-membrane protein VIP36 OS=Homo sapiens GN=LMAN2 PE=1 SV=1	782025	1.29566e+06	68069.1	817495	1.15755e+06	1.53999e+06	782025	1.15755e+06
Q9UPN3	Microtubule-actin cross-linking factor 1, isoforms 1/2/3/5 OS=Homo sapiens GN=MACF1 PE=1 SV=4	1.62837e+06	1940919	1.2325e+06	875492	2.39997e+06	3.15611e+06	1.62837e+06	2.39997e+06
Q92530	Proteasome inhibitor PI31 subunit OS=Homo sapiens GN=PSMF1 PE=1 SV=2	81179.2		24697.8		64936.9	90908.5	52938.5	77922.7
O75947	ATP synthase subunit d, mitochondrial OS=Homo sapiens GN=ATP5H PE=1 SV=3	231031	348618	84350.5	165634	465182	338975	231031	338975
Q9Y277	Voltage-dependent anion-selective channel protein 3 OS=Homo sapiens GN=VDAC3 PE=1 SV=1	1.58246e+06	6.20889e+06	686290	1.7639e+06	2.31298e+06	4.57116e+06	1.58246e+06	2.31298e+06
Q9UI09	NADH dehydrogenase [ubiquinone] 1 alpha subcomplex subunit 12 OS=Homo sapiens GN=NDUFA12 PE=1 SV=1	706986	1.49713e+06	230108	346173	1.02804e+06	1.11931e+06	706986	1.02804e+06
P49419	Alpha-aminoadipic semialdehyde dehydrogenase OS=Homo sapiens GN=ALDH7A1 PE=1 SV=5	374203	509856	223507	483743	631837	543996	374203	543996
P49411	Elongation factor Tu, mitochondrial OS=Homo sapiens GN=TUFM PE=1 SV=2	1.35075e+06	2.65025e+06	472371	1.0605e+06	2.18951e+06	1.96341e+06	1.35075e+06	1.96341e+06
P15531	Nucleoside diphosphate kinase A OS=Homo sapiens GN=NME1 PE=1 SV=1	977411	3.08963e+06	82913.3	942985	1.41797e+06	1682127	977411	1.41797e+06
P55884	Eukaryotic translation initiation factor 3 subunit B OS=Homo sapiens GN=EIF3B PE=1 SV=3		1.06413e+06	161257	265992	888043	1.0185e+06	612694	888043
P04632	Calpain small subunit 1 OS=Homo sapiens GN=CAPNS1 PE=1 SV=1	3989774	2.17471e+06			6.03853e+06	2.86174e+06	3.08224e+06	4.45013e+06
Q14764	Major vault protein OS=Homo sapiens GN=MVP PE=1 SV=4	3.28809e+06	5.81257e+06	145992	1.12378e+06	5.71257e+06	4.72291e+06	3.28809e+06	4.72291e+06
P50895	Basal cell adhesion molecule OS=Homo sapiens GN=BCAM PE=1 SV=2	1.36339e+07	1.83884e+07	1.59924e+07	3.597e+06	2.62994e+07	2.29597e+07	1.59924e+07	2.29597e+07
P41221	Protein Wnt-5a OS=Homo sapiens GN=WNT5A PE=1 SV=2	2.90003e+06	5.49979e+06	775077	1.32112e+06	4.16179e+06	4.34398e+06	2.90003e+06	4.16179e+06
P00740	Coagulation factor IX OS=Homo sapiens GN=F9 PE=1 SV=2	55539.5	306150	106426	171665		133461	106426	152563
Q9GZT3	SRA stem-loop-interacting RNA-binding protein, mitochondrial OS=Homo sapiens GN=SLIRP PE=1 SV=1	217308	925642	214606		77265.2	545209	217308	311237
P56381	ATP synthase subunit epsilon, mitochondrial OS=Homo sapiens GN=ATP5E PE=1 SV=2	365942	623766	74661	193851	560823	520306	365942	520306
P60903	Protein S100-A10 OS=Homo sapiens GN=S100A10 PE=1 SV=2	862115	2.59774e+06	219606	820785	1225460	1.88518e+06	862115	1225460
P49789	Bis(5'-adenosyl)-triphosphatase OS=Homo sapiens GN=FHIT PE=1 SV=3	3.1377e+07	1.04439e+08	1.12599e+07	1.9309e+07	4.43955e+07	4.97023e+07	3.1377e+07	4.43955e+07
O95881	Thioredoxin domain-containing protein 12 OS=Homo sapiens GN=TXNDC12 PE=1 SV=1	73582.8	255541	49740.4	124645	83081.3		73582.8	103863
P80723	Brain acid soluble protein 1 OS=Homo sapiens GN=BASP1 PE=1 SV=2	193792	433640	137953	125052	321377	272475	193792	272475
P08603	Complement factor H OS=Homo sapiens GN=CFH PE=1 SV=4	7.17804e+06	3.3702e+06	4.885e+06	622264	6.81439e+06	7.05005e+06	4.885e+06	6.81439e+06
Q96IX5	Up-regulated during skeletal muscle growth protein 5 OS=Homo sapiens GN=USMG5 PE=1 SV=1	265786	1.03319e+06	161366	641589		98565.1	265786	370077
P11021	78 kDa glucose-regulated protein OS=Homo sapiens GN=HSPA5 PE=1 SV=2	370012	926368	94378.1		408336	621625	370012	514980
Q96AB3	Isochorismatase domain-containing protein 2 OS=Homo sapiens GN=ISOC2 PE=1 SV=1	6.99598e+06	1.48565e+07	4.09921e+06	4.69463e+06	9.72908e+06	9.73288e+06	6.99598e+06	9.72908e+06
P40763	Signal transducer and activator of transcription 3 OS=Homo sapiens GN=STAT3 PE=1 SV=2	416946	1.8895e+06	98007.3	156017	579441	1.17192e+06	416946	579441
P56385	ATP synthase subunit e, mitochondrial OS=Homo sapiens GN=ATP5I PE=1 SV=2	109563			81156.5	268747	151319	109563	151319
P27824	Calnexin OS=Homo sapiens GN=CANX PE=1 SV=2	1.80295e+06	4.31109e+06	415797	1.13653e+06	2.48794e+06	3.30309e+06	1.80295e+06	2.48794e+06
O75781	Paralemmin-1 OS=Homo sapiens GN=PALM PE=1 SV=2	5.4775e+06	1.41386e+07	1.48901e+06	2.25171e+06	7.5823e+06	7.55223e+06	5.4775e+06	7.55223e+06
P23634	Plasma membrane calcium-transporting ATPase 4 OS=Homo sapiens GN=ATP2B4 PE=1 SV=2		262555	78447		173852	295703	170501	234777
P04207	Ig kappa chain V-III region CLL OS=Homo sapiens PE=4 SV=2	412013	877224		210389	887410	1.30204e+06	644619	887410
Q15366	Poly(rC)-binding protein 2 OS=Homo sapiens GN=PCBP2 PE=1 SV=1	1159359	2.69739e+06	571535	2.64558e+06		539701	1159359	1.59264e+06
P02790	Hemopexin OS=Homo sapiens GN=HPX PE=1 SV=2	637260	1.1383e+06	73854.4		864481	885408	637260	874945
Q14031	Collagen alpha-6(IV) chain OS=Homo sapiens GN=COL4A6 PE=1 SV=3	6.25687e+06	2.20425e+07	1.84572e+06	1.57831e+07	2.63724e+06	8.58197e+06	6.25687e+06	8.58197e+06
P31150	Rab GDP dissociation inhibitor alpha OS=Homo sapiens GN=GDI1 PE=1 SV=2	1.02164e+06	777567	1.20041e+07	2.13138e+06	1.40035e+06	1.06471e+06	1.02164e+06	1.40035e+06
P01036	Cystatin-S OS=Homo sapiens GN=CST4 PE=1 SV=3	1.06244e+06	3.79204e+06	400000	571820	1.70267e+06	1.44804e+06	1.06244e+06	1.44804e+06
P02748	Complement component C9 OS=Homo sapiens GN=C9 PE=1 SV=2		181683	218268	424220	120779		199976	272499
O15173	Membrane-associated progesterone receptor component 2 OS=Homo sapiens GN=PGRMC2 PE=1 SV=1	524627	439806	94376.8	595929			439806	595929
Q9Y281	Cofilin-2 OS=Homo sapiens GN=CFL2 PE=1 SV=1	314008	568773	45878.2	167586	476162	422958	314008	422958
P62241	40S ribosomal protein S8 OS=Homo sapiens GN=RPS8 PE=1 SV=2	507383	282551	171023	258319	449329	379164	282551	379164
Q66K79	Carboxypeptidase Z OS=Homo sapiens GN=CPZ PE=1 SV=2	1.55486e+06	5.3392e+06	599252	1.18891e+06	2.10919e+06	2.08417e+06	1.55486e+06	2.08417e+06
P63173	60S ribosomal protein L38 OS=Homo sapiens GN=RPL38 PE=1 SV=2	144773	458290	239547		139507	502549	239547	321028
P00367	Glutamate dehydrogenase 1, mitochondrial OS=Homo sapiens GN=GLUD1 PE=1 SV=2	1.34493e+06	481410	392102	643623	1.40876e+06	569996	481410	643623
P48637	Glutathione synthetase OS=Homo sapiens GN=GSS PE=1 SV=1	1.97918e+06	5.88783e+06	269034	2.31205e+06	2.64318e+06	4430092	1.97918e+06	2.64318e+06
P62280	40S ribosomal protein S11 OS=Homo sapiens GN=RPS11 PE=1 SV=3	1.09105e+06	1.49248e+06	1.57819e+06	214338	1.98855e+06	2.05604e+06	1.49248e+06	1.98855e+06
P09936	Ubiquitin carboxyl-terminal hydrolase isozyme L1 OS=Homo sapiens GN=UCHL1 PE=1 SV=2	1.43009e+06	1.98398e+06	745416	1.07955e+06	1.91106e+06	1.89935e+06	1.43009e+06	1.89935e+06
O75368	SH3 domain-binding glutamic acid-rich-like protein OS=Homo sapiens GN=SH3BGRL PE=1 SV=1	3.28714e+06	3.32814e+06	6.44725e+06	1.87206e+06	4.41212e+06	5.18185e+06	3.32814e+06	4.41212e+06
P09622	Dihydrolipoyl dehydrogenase, mitochondrial OS=Homo sapiens GN=DLD PE=1 SV=2	1.09469e+06	1.40634e+06	1.46418e+06	388935	1.86215e+06	2454396	1.40634e+06	1.86215e+06
Q9NVA2	Septin-11 OS=Homo sapiens GN=SEPT11 PE=1 SV=3	983945	4.0517e+06	196283	1.30261e+06	1.29774e+06	2.04735e+06	983945	1.30261e+06
Q5SGD2	Protein phosphatase 1L OS=Homo sapiens GN=PPM1L PE=1 SV=1	977589	2.21897e+06	103195	451837	1.28815e+06	1.56577e+06	977589	1.28815e+06
Q15165	Serum paraoxonase/arylesterase 2 OS=Homo sapiens GN=PON2 PE=1 SV=3	4.11559e+06	6.70878e+06	563271	3.13957e+06	5.4118e+06	1.05153e+07	4.11559e+06	5.4118e+06
P50454	Serpin H1 OS=Homo sapiens GN=SERPINH1 PE=1 SV=2	353193	919434	56400.5	491410	463512	302081	353193	463512
Q9Y6Y0	Influenza virus NS1A-binding protein OS=Homo sapiens GN=IVNS1ABP PE=1 SV=3	184590	553566	142034	79810.9	241790	264232	184590	241790
P46976	Glycogenin-1 OS=Homo sapiens GN=GYG1 PE=1 SV=4	235196	1.4013e+06			946235	1.19723e+06	818248	1.07173e+06
P13667	Protein disulfide-isomerase A4 OS=Homo sapiens GN=PDIA4 PE=1 SV=2	159008	214139	147765		153095	263001	159008	208048
O76024	Wolframin OS=Homo sapiens GN=WFS1 PE=1 SV=2	476435	926264	474850	392074	621626	734465	476435	621626
P00403	Cytochrome c oxidase subunit 2 OS=Homo sapiens GN=MT-CO2 PE=1 SV=1	886282	1.27143e+06		72048.5	1.40251e+06	1.47254e+06	1.07886e+06	1.40251e+06
P46779	60S ribosomal protein L28 OS=Homo sapiens GN=RPL28 PE=1 SV=3	386105	2.04123e+06		634940	1.57267e+06	1.84133e+06	1.21367e+06	1.57267e+06
Q562R1	Beta-actin-like protein 2 OS=Homo sapiens GN=ACTBL2 PE=1 SV=2	1114253	2.04603e+06	203351	259498	1.44226e+06	1.69411e+06	1114253	1.44226e+06
P21926	CD9 antigen OS=Homo sapiens GN=CD9 PE=1 SV=4	576562	1.48796e+06	34817.4	438671	745435	1.1395e+06	576562	745435
P05090	Apolipoprotein D OS=Homo sapiens GN=APOD PE=1 SV=1	418693	767582	40760.4	351302	543412	541202	418693	541202
Q09028	Histone-binding protein RBBP4 OS=Homo sapiens GN=RBBP4 PE=1 SV=3	2.29177e+06	1.40059e+06	1.82203e+06	3.75221e+06	466518	2.34992e+06	1.82203e+06	2.34992e+06
Q96A11	Galactose-3-O-sulfotransferase 3 OS=Homo sapiens GN=GAL3ST3 PE=1 SV=1	105927	471888	62220.9	46120.3	184394	136355	105927	136355
Q7RTY7	Ovochymase-1 OS=Homo sapiens GN=OVCH1 PE=2 SV=2	3.7454e+06	7.94265e+06	3.84449e+06	3.45003e+06	4.94642e+06	8.71216e+06	3.84449e+06	4.94642e+06
P31930	Cytochrome b-c1 complex subunit 1, mitochondrial OS=Homo sapiens GN=UQCRC1 PE=1 SV=3			32338.6	86870.7	28617	41599.9	32338.6	41599.9
Q12797	Aspartyl/asparaginyl beta-hydroxylase OS=Homo sapiens GN=ASPH PE=1 SV=3	528301	3.90258e+06	20641.3	679448	638144	1.23853e+06	528301	679448
Q9NTJ5	Phosphatidylinositide phosphatase SAC1 OS=Homo sapiens GN=SACM1L PE=1 SV=2	1.38267e+06	1.20505e+06		637895	1.66029e+06	1.93919e+06	1.29386e+06	1.66029e+06
P12956	X-ray repair cross-complementing protein 6 OS=Homo sapiens GN=XRCC6 PE=1 SV=2	529216	306400		154691	684371	535979	417808	535979
P48307	Tissue factor pathway inhibitor 2 OS=Homo sapiens GN=TFPI2 PE=1 SV=1	4.31963e+06	6.73733e+06	1.50133e+06	1559750	9.07551e+06	5.5248e+06	4.31963e+06	5.5248e+06
P23434	Glycine cleavage system H protein, mitochondrial OS=Homo sapiens GN=GCSH PE=1 SV=2	1.87112e+07	1.71469e+07	1.13881e+07	2.17768e+07	6.19898e+06	2.81445e+07	1.71469e+07	2.17768e+07
Q9UI15	Transgelin-3 OS=Homo sapiens GN=TAGLN3 PE=1 SV=2	545750	3.97316e+06		1.27733e+06	2.86006e+06	3.20989e+06	2.25946e+06	2.86006e+06
P35527	Keratin, type I cytoskeletal 9 OS=Homo sapiens GN=KRT9 PE=1 SV=3	933893	5.50011e+06	22097.1	155722	1.18007e+06	4.55275e+06	933893	1.18007e+06
O14907	Tax1-binding protein 3 OS=Homo sapiens GN=TAX1BP3 PE=1 SV=2	2.83992e+08	1.8673e+08	4.16246e+08	5.50544e+08	3.58527e+08	9.50225e+07	2.83992e+08	3.58527e+08
P12277	Creatine kinase B-type OS=Homo sapiens GN=CKB PE=1 SV=1	229084	345881		245269	671016	362628	287483	362628
O60884	DnaJ homolog subfamily A member 2 OS=Homo sapiens GN=DNAJA2 PE=1 SV=1	2.21333e+06	3.56683e+06	1.07966e+06	2.78367e+06	1.33967e+06	3.77628e+06	2.21333e+06	2.78367e+06
P04179	Superoxide dismutase [Mn], mitochondrial OS=Homo sapiens GN=SOD2 PE=1 SV=2	1.85049e+07	6.87819e+06	7.76919e+06	5.60669e+06	2.30378e+07	9.73815e+06	7.76919e+06	9.73815e+06
P07320	Gamma-crystallin D OS=Homo sapiens GN=CRYGD PE=1 SV=3	2.08008e+06	3.07673e+06	883101	2634586	2.59148e+06	2.49074e+06	2.08008e+06	2.59148e+06
P05455	Lupus La protein OS=Homo sapiens GN=SSB PE=1 SV=2	2.35814e+06	2.06611e+07	3.45676e+07	1.51812e+06	2.56643e+07	9.40744e+07	2.06611e+07	2.56643e+07
P49748	Very long-chain specific acyl-CoA dehydrogenase, mitochondrial OS=Homo sapiens GN=ACADVL PE=1 SV=1	391654	1.93538e+06	230534	391205	486086	919988	391654	486086
O00303	Eukaryotic translation initiation factor 3 subunit F OS=Homo sapiens GN=EIF3F PE=1 SV=1	836729	2.29455e+06	128977	878301	1.0326e+06	1.15121e+06	836729	1.0326e+06
Q8NBS9	Thioredoxin domain-containing protein 5 OS=Homo sapiens GN=TXNDC5 PE=1 SV=2	202749	303551			295615	329011	253150	312313
Q9UBX3	Mitochondrial dicarboxylate carrier OS=Homo sapiens GN=SLC25A10 PE=1 SV=2	798319	1.91217e+06	2.0513e+06	405548	2.38785e+06	2.35495e+06	1.91217e+06	2.35495e+06
P61812	Transforming growth factor beta-2 OS=Homo sapiens GN=TGFB2 PE=1 SV=1	48004.3	76703.1			73613.7	79804.8	62353.7	76709.3
Q96DR8	Mucin-like protein 1 OS=Homo sapiens GN=MUCL1 PE=1 SV=1	93664.2	105052	218239	39215.2	218732		105052	128974
Q01813	ATP-dependent 6-phosphofructokinase, platelet type OS=Homo sapiens GN=PFKP PE=1 SV=2	5864476	2.3366e+06	4.90736e+06	9869066	2.17974e+06		4.90736e+06	6.02441e+06
P05413	Fatty acid-binding protein, heart OS=Homo sapiens GN=FABP3 PE=1 SV=4	915850	2.28098e+06	296828	551030	3.08064e+06	1.12315e+06	915850	1.12315e+06
P02652	Apolipoprotein A-II OS=Homo sapiens GN=APOA2 PE=1 SV=1	2.52478e+07	4.55827e+07	7.93148e+06	1.23641e+07	3.2776e+07	3.09363e+07	2.52478e+07	3.09363e+07
Q15058	Kinesin-like protein KIF14 OS=Homo sapiens GN=KIF14 PE=1 SV=1	6.98045e+06	2.14447e+06	1.54275e+06	1.21296e+07	728708	2.61882e+06	2.14447e+06	2.61882e+06
P25789	Proteasome subunit alpha type-4 OS=Homo sapiens GN=PSMA4 PE=1 SV=1	1.22565e+06	330716		539721	2.36502e+06	947632	778183	947632
P45954	Short/branched chain specific acyl-CoA dehydrogenase, mitochondrial OS=Homo sapiens GN=ACADSB PE=1 SV=1	1.53454e+06	4.50391e+06	286660	1.49096e+06	2.08112e+06	1.85827e+06	1.53454e+06	1.85827e+06
P20674	Cytochrome c oxidase subunit 5A, mitochondrial OS=Homo sapiens GN=COX5A PE=1 SV=2	292345	797564			715308	602884	544954	659096
P22392	Nucleoside diphosphate kinase B OS=Homo sapiens GN=NME2 PE=1 SV=1	4.44009e+06	1.67056e+07	768191	3.34092e+06	5.36751e+06	7.86039e+06	4.44009e+06	5.36751e+06
P54727	UV excision repair protein RAD23 homolog B OS=Homo sapiens GN=RAD23B PE=1 SV=1	1.16994e+07	2.65177e+07	6.83586e+06	6.51985e+06	1.4795e+07	1.41329e+07	1.16994e+07	1.41329e+07
P38646	Stress-70 protein, mitochondrial OS=Homo sapiens GN=HSPA9 PE=1 SV=2	485535	2599302	131446	238080	584933	628962	485535	584933
Q9NQC3	Reticulon-4 OS=Homo sapiens GN=RTN4 PE=1 SV=2	6.47502e+06	2.58882e+07	824215	5.83075e+06	7.79474e+06	1.16807e+07	6.47502e+06	7.79474e+06
P32969	60S ribosomal protein L9 OS=Homo sapiens GN=RPL9 PE=1 SV=1	4.53055e+06	1.01281e+07	444937	1.72183e+06	5.45135e+06	6.21416e+06	4.53055e+06	5.45135e+06
P49257	Protein ERGIC-53 OS=Homo sapiens GN=LMAN1 PE=1 SV=2	1.45103e+06	3.19369e+06	513783	1.35626e+06	1.74026e+06	2.31947e+06	1.45103e+06	1.74026e+06
Q0P6D2	Protein FAM69C OS=Homo sapiens GN=FAM69C PE=2 SV=3	1.13787e+06	2747272	107583	393772	1.39022e+06	1.36329e+06	1.13787e+06	1.36329e+06
P46776	60S ribosomal protein L27a OS=Homo sapiens GN=RPL27A PE=1 SV=2		284144		537947	160191	340307	284144	340307
Q07507	Dermatopontin OS=Homo sapiens GN=DPT PE=1 SV=2	1.18545e+06	2.57166e+06	349385	647437	1.41916e+06	1.71405e+06	1.18545e+06	1.41916e+06
Q00610	Clathrin heavy chain 1 OS=Homo sapiens GN=CLTC PE=1 SV=5	332855		125563	1.23613e+06	273931	45248.4	229209	273931
P49755	Transmembrane emp24 domain-containing protein 10 OS=Homo sapiens GN=TMED10 PE=1 SV=2	9.23686e+06	1.53863e+07	1.56467e+06	1.70377e+06	1.26836e+07	1.10205e+07	9.23686e+06	1.10205e+07
P23396	40S ribosomal protein S3 OS=Homo sapiens GN=RPS3 PE=1 SV=2	1115427	2.28724e+06	271966	710859	1.32659e+06	1.4877e+06	1115427	1.32659e+06
P23284	Peptidyl-prolyl cis-trans isomerase B OS=Homo sapiens GN=PPIB PE=1 SV=2	4.81299e+06	1.17164e+07	1.02587e+06	2.99384e+06	5.72347e+06	7.58668e+06	4.81299e+06	5.72347e+06
Q9NPH2	Inositol-3-phosphate synthase 1 OS=Homo sapiens GN=ISYNA1 PE=1 SV=1	6.14933e+06	1.88253e+07	4.40002e+06	4.47096e+06	7.3127e+06	7.30473e+06	6.14933e+06	7.30473e+06
P18077	60S ribosomal protein L35a OS=Homo sapiens GN=RPL35A PE=1 SV=2	590665	599602	258094	747348	225582	699880	590665	699880
Q53GQ0	Very-long-chain 3-oxoacyl-CoA reductase OS=Homo sapiens GN=HSD17B12 PE=1 SV=2	1.68797e+06	586885	464775	692037	687420	972886	586885	692037
Q14019	Coactosin-like protein OS=Homo sapiens GN=COTL1 PE=1 SV=3	172269	439868	176320	292239	171171	207790	176320	207790
P35232	Prohibitin OS=Homo sapiens GN=PHB PE=1 SV=1	3.36413e+07	5.836e+07	1.63443e+07	2.02782e+07	4.47702e+07	3.9539e+07	3.36413e+07	3.9539e+07
Q14766	Latent-transforming growth factor beta-binding protein 1 OS=Homo sapiens GN=LTBP1 PE=1 SV=4	1.6286e+06	4.1036e+06	236906	1.21683e+06	1.91032e+06	3.38393e+06	1.6286e+06	1.91032e+06
P24593	Insulin-like growth factor-binding protein 5 OS=Homo sapiens GN=IGFBP5 PE=1 SV=1	114012	49026.4	116564		230068	37067.6	114012	133568
P02786	Transferrin receptor protein 1 OS=Homo sapiens GN=TFRC PE=1 SV=2	304888	1.54402e+06	316378		372459	368353	316378	370406
P15880	40S ribosomal protein S2 OS=Homo sapiens GN=RPS2 PE=1 SV=2	2.89237e+06	1.87197e+06	840156	1.14519e+06	2.87442e+06	2.17386e+06	1.87197e+06	2.17386e+06
P61106	Ras-related protein Rab-14 OS=Homo sapiens GN=RAB14 PE=1 SV=4	3.36342e+06	6628924	957544	1.20049e+06	3.88678e+06	4.47773e+06	3.36342e+06	3.88678e+06
Q13361	Microfibrillar-associated protein 5 OS=Homo sapiens GN=MFAP5 PE=1 SV=1	680466	328370	44442.8		408695	350208	328370	379451
P62979	Ubiquitin-40S ribosomal protein S27a OS=Homo sapiens GN=RPS27A PE=1 SV=2	500907	944611		652114		1.00872e+06	722759	830419
P28331	NADH-ubiquinone oxidoreductase 75 kDa subunit, mitochondrial OS=Homo sapiens GN=NDUFS1 PE=1 SV=3	678585	2.05333e+06	148180	1.02906e+06	456835	779590	678585	779590
P22914	Beta-crystallin S OS=Homo sapiens GN=CRYGS PE=1 SV=4	2.2812e+06	6.24207e+06	100863	1.69575e+06	2.61862e+06	3.03913e+06	2.2812e+06	2.61862e+06
Q13126	S-methyl-5'-thioadenosine phosphorylase OS=Homo sapiens GN=MTAP PE=1 SV=2	3.75834e+08	1.06812e+09	8.4357e+08	1.45231e+08	1.18907e+09	9.67558e+08	8.4357e+08	9.67558e+08
P62851	40S ribosomal protein S25 OS=Homo sapiens GN=RPS25 PE=1 SV=1	351116	594422	53587.9	204065	402665	428574	351116	402665
Q93097	Protein Wnt-2b OS=Homo sapiens GN=WNT2B PE=1 SV=2	843997	1.0721e+06	202845	581097	966222	968238	843997	966222
P11233	Ras-related protein Ral-A OS=Homo sapiens GN=RALA PE=1 SV=1	228581	196528	687163	1.12427e+06	186834	260763	228581	260763
Q15417	Calponin-3 OS=Homo sapiens GN=CNN3 PE=1 SV=1		194534	51964.8	42894	177045	140030	123249	140030
Q9NZT1	Calmodulin-like protein 5 OS=Homo sapiens GN=CALML5 PE=1 SV=2	1.41903e+07	3.8248e+07	5.25479e+06	1.58176e+07	1.61087e+07	2.11184e+07	1.41903e+07	1.61087e+07
Q15517	Corneodesmosin OS=Homo sapiens GN=CDSN PE=1 SV=3	1.12575e+07	6.24397e+06	6.32086e+06	1.8812e+07	7.15183e+06	3.54077e+06	6.32086e+06	7.15183e+06
P11586	C-1-tetrahydrofolate synthase, cytoplasmic OS=Homo sapiens GN=MTHFD1 PE=1 SV=3	353090			440658	381360	398513	353090	398513
P24534	Elongation factor 1-beta OS=Homo sapiens GN=EEF1B2 PE=1 SV=3	272167	515167	24069.3	177487	320455	306273	272167	306273
Q9NS98	Semaphorin-3G OS=Homo sapiens GN=SEMA3G PE=2 SV=1	863544	2638414	315996	718247	970589	1.54841e+06	863544	970589
Q0VF96	Cingulin-like protein 1 OS=Homo sapiens GN=CGNL1 PE=1 SV=2	119656	429137	181617	389685	203861	188584	181617	203861
O43169	Cytochrome b5 type B OS=Homo sapiens GN=CYB5B PE=1 SV=2	1.16171e+06	1.51726e+06	184303		1.5376e+06	1.06675e+06	1.16171e+06	1.30218e+06
P09874	Poly [ADP-ribose] polymerase 1 OS=Homo sapiens GN=PARP1 PE=1 SV=4			254212	266881	551831	284925	254212	284925
P38606	V-type proton ATPase catalytic subunit A OS=Homo sapiens GN=ATP6V1A PE=1 SV=2	104379				139279	94588.6	104379	116934
Q9UNS2	COP9 signalosome complex subunit 3 OS=Homo sapiens GN=COPS3 PE=1 SV=3		428739	127825	241448	1.02079e+06	311003	278282	311003
P62269	40S ribosomal protein S18 OS=Homo sapiens GN=RPS18 PE=1 SV=3	81633.2	69309.8			84197.1	84168.7	75471.5	84182.9
Q99426	Tubulin-folding cofactor B OS=Homo sapiens GN=TBCB PE=1 SV=2	5.33461e+06	1.22548e+07	2.10992e+06	2.72044e+06	5.94484e+06	8.27577e+06	5.33461e+06	5.94484e+06
P07602	Prosaposin OS=Homo sapiens GN=PSAP PE=1 SV=2	733825	1.26358e+06	379023	270123	1.11257e+06	817368	733825	817368
P50395	Rab GDP dissociation inhibitor beta OS=Homo sapiens GN=GDI2 PE=1 SV=2	2.62931e+06	6.92168e+06	2.2554e+06	2.79754e+06	2.92292e+06	3.68891e+06	2.62931e+06	2.92292e+06
P31949	Protein S100-A11 OS=Homo sapiens GN=S100A11 PE=1 SV=2	5.81423e+06	13683153	2.61167e+06	3.10003e+06	6.45914e+06	7.13938e+06	5.81423e+06	6.45914e+06
P04264	Keratin, type II cytoskeletal 1 OS=Homo sapiens GN=KRT1 PE=1 SV=6	7.09078e+06	5.66586e+06	2.47018e+06	6.28341e+06	5.80353e+06	8.11714e+06	5.66586e+06	6.28341e+06
Q9Y241	HIG1 domain family member 1A, mitochondrial OS=Homo sapiens GN=HIGD1A PE=1 SV=1	6.10624e+08	4.37015e+08	7.99866e+08	1.05377e+09	6.76584e+08	3.73965e+08	6.10624e+08	6.76584e+08
P30153	Serine/threonine-protein phosphatase 2A 65 kDa regulatory subunit A alpha isoform OS=Homo sapiens GN=PPP2R1A PE=1 SV=4	448296	63886.3		211677	283513	732519	256091	283513
Q15233	Non-POU domain-containing octamer-binding protein OS=Homo sapiens GN=NONO PE=1 SV=4		260813			336645	240397	260813	288521
P27105	Erythrocyte band 7 integral membrane protein OS=Homo sapiens GN=STOM PE=1 SV=3	2.04418e+06	3.71043e+06	410551	1.23956e+06	2.25632e+06	2.75904e+06	2.04418e+06	2.25632e+06
Q9NQR4	Omega-amidase NIT2 OS=Homo sapiens GN=NIT2 PE=1 SV=1		450252				496586	450252	496586
P63244	Receptor of activated protein C kinase 1 OS=Homo sapiens GN=RACK1 PE=1 SV=3	1.04802e+06	2.29758e+06	447577	366475	1.49618e+06	1.15401e+06	1.04802e+06	1.15401e+06
O00217	NADH dehydrogenase [ubiquinone] iron-sulfur protein 8, mitochondrial OS=Homo sapiens GN=NDUFS8 PE=1 SV=1	4.72714e+06	1.16595e+07	1.59098e+06	3.56571e+06	5.20231e+06	5.77508e+06	4.72714e+06	5.20231e+06
P62891	60S ribosomal protein L39 OS=Homo sapiens GN=RPL39 PE=1 SV=2	100340	820577	48872.9	85139.6	109992	426956	100340	109992
Q13813	Spectrin alpha chain, non-erythrocytic 1 OS=Homo sapiens GN=SPTAN1 PE=1 SV=3	684390	1.31973e+06	175606	348601	747974	803948	684390	747974
O43399	Tumor protein D54 OS=Homo sapiens GN=TPD52L2 PE=1 SV=2	2.87574e+06	580286	363536	98295.2	632070	1.49006e+06	580286	632070
Q01844	RNA-binding protein EWS OS=Homo sapiens GN=EWSR1 PE=1 SV=1	234235	464592	72163.9	97310.1	438028	254924	234235	254924
O75531	Barrier-to-autointegration factor OS=Homo sapiens GN=BANF1 PE=1 SV=1	315158	450662		53457.7	429383	416139	382910	416139
Q9NSE4	Isoleucine--tRNA ligase, mitochondrial OS=Homo sapiens GN=IARS2 PE=1 SV=2	850335	2.10564e+06	637669	473941	924125	1.07563e+06	850335	924125
P55899	IgG receptor FcRn large subunit p51 OS=Homo sapiens GN=FCGRT PE=1 SV=1		503189	65927.5	145551	308934	756317	284558	308934
P51970	NADH dehydrogenase [ubiquinone] 1 alpha subcomplex subunit 8 OS=Homo sapiens GN=NDUFA8 PE=1 SV=3	50641.1	47438.6		35073.3	59157	53216.1	49039.9	53216.1
P05091	Aldehyde dehydrogenase, mitochondrial OS=Homo sapiens GN=ALDH2 PE=1 SV=2	881304	2.49227e+06	59955.9	707177	1.02348e+06	954763	881304	954763
P31946	14-3-3 protein beta/alpha OS=Homo sapiens GN=YWHAB PE=1 SV=3	5.31304e+06	1.51601e+07	1.30701e+06	4.25441e+06	5.74483e+06	6.78771e+06	5.31304e+06	5.74483e+06
P13489	Ribonuclease inhibitor OS=Homo sapiens GN=RNH1 PE=1 SV=2	1.50184e+07	1.23751e+07	5.26921e+06	7.35973e+06	1.41108e+07	13358107	1.23751e+07	13358107
P04259	Keratin, type II cytoskeletal 6B OS=Homo sapiens GN=KRT6B PE=1 SV=5	2.95969e+06	2045792	303255	568833	3.75958e+06	2.20021e+06	2045792	2.20021e+06
O75390	Citrate synthase, mitochondrial OS=Homo sapiens GN=CS PE=1 SV=2	1.23121e+06	11664137	4.09729e+06	1.284e+07	4.38035e+06	959661	4.09729e+06	4.38035e+06
P05386	60S acidic ribosomal protein P1 OS=Homo sapiens GN=RPLP1 PE=1 SV=1	893912	1.9629e+06	130887	591719	978181	955568	893912	955568
P62306	Small nuclear ribonucleoprotein F OS=Homo sapiens GN=SNRPF PE=1 SV=1	1.72616e+06	3.22879e+06	510713	1.11924e+06	1.84484e+06	3.19304e+06	1.72616e+06	1.84484e+06
Q9P2R7	Succinate--CoA ligase [ADP-forming] subunit beta, mitochondrial OS=Homo sapiens GN=SUCLA2 PE=1 SV=3		439579		111015	589542	469714	439579	469714
Q92499	ATP-dependent RNA helicase DDX1 OS=Homo sapiens GN=DDX1 PE=1 SV=2		239867			171388	340689	239867	256038
Q9UJU6	Drebrin-like protein OS=Homo sapiens GN=DBNL PE=1 SV=1	72428.9	73465.5			69864.4	85775.2	72947.2	77819.8
P07099	Epoxide hydrolase 1 OS=Homo sapiens GN=EPHX1 PE=1 SV=1	505106	446621	74743		107189	845033	446621	476111
Q01344	Interleukin-5 receptor subunit alpha OS=Homo sapiens GN=IL5RA PE=1 SV=2	5.33061e+06	8.18582e+06	2.68665e+06	2.30486e+06	5.6823e+06	6.891e+06	5.33061e+06	5.6823e+06
Q02218	2-oxoglutarate dehydrogenase, mitochondrial OS=Homo sapiens GN=OGDH PE=1 SV=3		3.95497e+06	457357	356757	3.32463e+06	2.34699e+06	2.20616e+06	2.34699e+06
P62834	Ras-related protein Rap-1A OS=Homo sapiens GN=RAP1A PE=1 SV=1	176440	695181	9550.64	129270	263010	187514	176440	187514
P24752	Acetyl-CoA acetyltransferase, mitochondrial OS=Homo sapiens GN=ACAT1 PE=1 SV=1	2.03463e+06	2.17999e+06	922383	1.13787e+06	2.16228e+06	2.36833e+06	2.03463e+06	2.16228e+06
Q92841	Probable ATP-dependent RNA helicase DDX17 OS=Homo sapiens GN=DDX17 PE=1 SV=2	4.58962e+06	1.30282e+07	276076	3.37018e+06	4.8633e+06	5.79201e+06	4.58962e+06	4.8633e+06
O14818	Proteasome subunit alpha type-7 OS=Homo sapiens GN=PSMA7 PE=1 SV=1	439253	229756	419975		444156		419975	444156
P30085	UMP-CMP kinase OS=Homo sapiens GN=CMPK1 PE=1 SV=3	3.82417e+06	7.31624e+06	1.14454e+06	1.30027e+06	4.48196e+06	4.03878e+06	3.82417e+06	4.03878e+06
P40926	Malate dehydrogenase, mitochondrial OS=Homo sapiens GN=MDH2 PE=1 SV=3	825190	1.87997e+06	465333	310816	870640	1.06103e+06	825190	870640
Q9GZP4	PITH domain-containing protein 1 OS=Homo sapiens GN=PITHD1 PE=1 SV=1	4.09877e+06	7.86882e+06	586591	2.91789e+06	4.31095e+06	4.78009e+06	4.09877e+06	4.31095e+06
O95834	Echinoderm microtubule-associated protein-like 2 OS=Homo sapiens GN=EML2 PE=1 SV=1			292962		278224	337922	292962	308073
Q07020	60S ribosomal protein L18 OS=Homo sapiens GN=RPL18 PE=1 SV=2	778218	810223	153502	2.97793e+06	816512	408792	778218	816512
P62140	Serine/threonine-protein phosphatase PP1-beta catalytic subunit OS=Homo sapiens GN=PPP1CB PE=1 SV=3	1.65431e+06	2.96294e+06	148641	349669	1.73224e+06	1.90327e+06	1.65431e+06	1.73224e+06
O75438	NADH dehydrogenase [ubiquinone] 1 beta subcomplex subunit 1 OS=Homo sapiens GN=NDUFB1 PE=1 SV=1	809076	1.43035e+06	346233	581009	846671	995901	809076	846671
Q02543	60S ribosomal protein L18a OS=Homo sapiens GN=RPL18A PE=1 SV=2	269399	519095		178145	738990	410667	394247	410667
Q96I99	Succinate--CoA ligase [GDP-forming] subunit beta, mitochondrial OS=Homo sapiens GN=SUCLG2 PE=1 SV=2	1.31851e+06	1.67584e+06	193400	512432	1.39499e+06	1.37162e+06	1.31851e+06	1.37162e+06
P61626	Lysozyme C OS=Homo sapiens GN=LYZ PE=1 SV=1	179700	1.09558e+06		417973	663102	848663	637638	663102
P40429	60S ribosomal protein L13a OS=Homo sapiens GN=RPL13A PE=1 SV=2	3.5002e+06	1.13661e+07	3.78909e+06	5.94909e+06	3.41794e+06	3.91988e+06	3.78909e+06	3.91988e+06
P46781	40S ribosomal protein S9 OS=Homo sapiens GN=RPS9 PE=1 SV=3	1.94041e+06	2.82314e+06	112180	980115	2.04215e+06	2.00664e+06	1.94041e+06	2.00664e+06
Q10567	AP-1 complex subunit beta-1 OS=Homo sapiens GN=AP1B1 PE=1 SV=2	3.03753e+06	4.96864e+06	549228	1.64962e+06	3.64687e+06	3.13558e+06	3.03753e+06	3.13558e+06
Q9Y490	Talin-1 OS=Homo sapiens GN=TLN1 PE=1 SV=3	81868.8				93726.2	74847.4	81868.8	84286.8
Q86Y46	Keratin, type II cytoskeletal 73 OS=Homo sapiens GN=KRT73 PE=1 SV=1	357456	359022			361777	373415	358239	367596
O60814	Histone H2B type 1-K OS=Homo sapiens GN=HIST1H2BK PE=1 SV=3	68625.2		148652	656654	111261	91883.2	108638	111261
P19338	Nucleolin OS=Homo sapiens GN=NCL PE=1 SV=3	8.97458e+07	1.65426e+08	3.69689e+07	4.62597e+07	9.18633e+07	9.72877e+07	8.97458e+07	9.18633e+07
P02649	Apolipoprotein E OS=Homo sapiens GN=APOE PE=1 SV=1	5.37337e+06	1.01468e+07	1.59597e+06	2.34503e+06	6.35574e+06	5.48704e+06	5.37337e+06	5.48704e+06
O95782	AP-2 complex subunit alpha-1 OS=Homo sapiens GN=AP2A1 PE=1 SV=3	2.66513e+08	2.38994e+08	1.44944e+08	2.43133e+08	1.55932e+08	2.61799e+08	2.38994e+08	2.43133e+08
P14550	Alcohol dehydrogenase [NADP(+)] OS=Homo sapiens GN=AKR1A1 PE=1 SV=3	355325	524846	62656.9	97933.6	361362	440272	355325	361362
P02042	Hemoglobin subunit delta OS=Homo sapiens GN=HBD PE=1 SV=2	845011	1537248	80533.5	414467	1.09298e+06	857966	845011	857966
O15229	Kynurenine 3-monooxygenase OS=Homo sapiens GN=KMO PE=1 SV=2	6.03592e+07	2.07747e+08	2.28803e+06	6.11581e+07	1.2115e+07	6.44934e+07	6.03592e+07	6.11581e+07
P42704	Leucine-rich PPR motif-containing protein, mitochondrial OS=Homo sapiens GN=LRPPRC PE=1 SV=3	2.96996e+06	5.18732e+06	3.16929e+06	1.77254e+06	3.20819e+06	4.25852e+06	3.16929e+06	3.20819e+06
O43681	ATPase ASNA1 OS=Homo sapiens GN=ASNA1 PE=1 SV=2		439861			357719	532331	439861	445025
P78371	T-complex protein 1 subunit beta OS=Homo sapiens GN=CCT2 PE=1 SV=4	83159.2	112096			113064	84371.7	97627.8	98717.9
P13804	Electron transfer flavoprotein subunit alpha, mitochondrial OS=Homo sapiens GN=ETFA PE=1 SV=1	1.02796e+06	3.23299e+06	231014	696411	1.03115e+06	1.15749e+06	1.02796e+06	1.03115e+06
Q9Y265	RuvB-like 1 OS=Homo sapiens GN=RUVBL1 PE=1 SV=1	145107	558280	282782	281724	283639	476503	282782	283639
Q1KMD3	Heterogeneous nuclear ribonucleoprotein U-like protein 2 OS=Homo sapiens GN=HNRNPUL2 PE=1 SV=1	363741	1.8937e+06	26625.2	130876	732428	364682	363741	364682
Q969H8	Myeloid-derived growth factor OS=Homo sapiens GN=MYDGF PE=1 SV=1	166874	534705				351256	350790	351256
Q9Y5B9	FACT complex subunit SPT16 OS=Homo sapiens GN=SUPT16H PE=1 SV=1	309622	744554	132473	248011	422114	309931	309622	309931
O60888	Protein CutA OS=Homo sapiens GN=CUTA PE=1 SV=2	192831	170209			119238	243841	181520	181540
P55084	Trifunctional enzyme subunit beta, mitochondrial OS=Homo sapiens GN=HADHB PE=1 SV=3	410215	540615	80346.5	317908	409150	454037	410215	409150
O95861	3'(2'),5'-bisphosphate nucleotidase 1 OS=Homo sapiens GN=BPNT1 PE=1 SV=1	3.78006e+06	7.03907e+06	141070	2.22201e+06	3.76665e+06	4.12754e+06	3.78006e+06	3.76665e+06
P26641	Elongation factor 1-gamma OS=Homo sapiens GN=EEF1G PE=1 SV=3	260371	402813	32045.6	77081.9	485088	259437	260371	259437
P08134	Rho-related GTP-binding protein RhoC OS=Homo sapiens GN=RHOC PE=1 SV=1	3.20894e+06	7.4475e+06	200155	1.67468e+06	3.97197e+06	3.19518e+06	3.20894e+06	3.19518e+06
P50897	Palmitoyl-protein thioesterase 1 OS=Homo sapiens GN=PPT1 PE=1 SV=1	448763		83168.9	50281.2	322523	264671	265966	264671
Q02978	Mitochondrial 2-oxoglutarate/malate carrier protein OS=Homo sapiens GN=SLC25A11 PE=1 SV=3	125403	87540.2		102908		108847	106472	105877
P48047	ATP synthase subunit O, mitochondrial OS=Homo sapiens GN=ATP5O PE=1 SV=1	1.28717e+06	1.72428e+06		970685	1.49629e+06	2.07185e+06	1.50572e+06	1.49629e+06
P30049	ATP synthase subunit delta, mitochondrial OS=Homo sapiens GN=ATP5D PE=1 SV=2	4.65914e+06	8.94366e+06	1.11889e+06	5.78509e+06	3.32398e+06	4.62756e+06	4.65914e+06	4.62756e+06
Q14204	Cytoplasmic dynein 1 heavy chain 1 OS=Homo sapiens GN=DYNC1H1 PE=1 SV=5	2.2821e+06	4.94027e+06	403393	1.22657e+06	2.26577e+06	4.2136e+06	2.2821e+06	2.26577e+06
P06703	Protein S100-A6 OS=Homo sapiens GN=S100A6 PE=1 SV=1		343442			340700		343442	340700
P62913	60S ribosomal protein L11 OS=Homo sapiens GN=RPL11 PE=1 SV=2	4.73552e+08	2.57452e+08	9.56472e+07	2.10803e+08	3.08257e+08	2.55003e+08	2.57452e+08	2.55003e+08
O95336	6-phosphogluconolactonase OS=Homo sapiens GN=PGLS PE=1 SV=2	1.54949e+06	2.22096e+06	167863	980081	1.92484e+06	1.53109e+06	1.54949e+06	1.53109e+06
P61313	60S ribosomal protein L15 OS=Homo sapiens GN=RPL15 PE=1 SV=2	1.67654e+06	2.40628e+06	522557	286761	1.65237e+06	1.87712e+06	1.67654e+06	1.65237e+06
Q02952	A-kinase anchor protein 12 OS=Homo sapiens GN=AKAP12 PE=1 SV=4	3.02796e+06	4.69354e+06		1.60831e+06	3.79892e+06	3.87612e+06	3.86075e+06	3.79892e+06
Q00688	Peptidyl-prolyl cis-trans isomerase FKBP3 OS=Homo sapiens GN=FKBP3 PE=1 SV=1	2.11223e+06	586536	1.6601e+06	3.16308e+06	1.08907e+06	1.63285e+06	1.6601e+06	1.63285e+06
P05204	Non-histone chromosomal protein HMG-17 OS=Homo sapiens GN=HMGN2 PE=1 SV=3	494033	711108	100294		499093	471683	494033	485388
P48556	26S proteasome non-ATPase regulatory subunit 8 OS=Homo sapiens GN=PSMD8 PE=1 SV=2	7.58404e+06	482471	3.1498e+06	3.09072e+06	1.9231e+06	3985748	3.1498e+06	3.09072e+06
P13798	Acylamino-acid-releasing enzyme OS=Homo sapiens GN=APEH PE=1 SV=4	47647.3	192484		133065		102169	120066	117617
Q16527	Cysteine and glycine-rich protein 2 OS=Homo sapiens GN=CSRP2 PE=1 SV=3	539230	1.29914e+06	221914	339927	738125	527778	539230	527778
P21964	Catechol O-methyltransferase OS=Homo sapiens GN=COMT PE=1 SV=2	4.51867e+06	6.20515e+06	2.47478e+06	4.41509e+06	7.87597e+06	4.04356e+06	4.51867e+06	4.41509e+06
P30041	Peroxiredoxin-6 OS=Homo sapiens GN=PRDX6 PE=1 SV=3	7.0743e+06	6.52903e+06	1.35251e+06	2.91422e+06	6.36509e+06	6.42499e+06	6.52903e+06	6.36509e+06
Q92506	Estradiol 17-beta-dehydrogenase 8 OS=Homo sapiens GN=HSD17B8 PE=1 SV=2	2.31832e+07	2.66646e+07	7.18278e+06	1.02177e+07	2.71136e+07	2.26006e+07	2.31832e+07	2.26006e+07
Q15084	Protein disulfide-isomerase A6 OS=Homo sapiens GN=PDIA6 PE=1 SV=1	80465.8	200949	18176.9	59532.3		96951.5	80465.8	78241.9
Q9UHC1	DNA mismatch repair protein Mlh3 OS=Homo sapiens GN=MLH3 PE=1 SV=3	2.96853e+06	4.5495e+06	404753	1.06856e+06	3.04302e+06	2.88303e+06	2.96853e+06	2.88303e+06
P11310	Medium-chain specific acyl-CoA dehydrogenase, mitochondrial OS=Homo sapiens GN=ACADM PE=1 SV=1	2.89829e+06	1.33627e+06	1.39845e+06	1.35728e+06	807573	2.48967e+06	1.39845e+06	1.35728e+06
P26373	60S ribosomal protein L13 OS=Homo sapiens GN=RPL13 PE=1 SV=4	844536	1.88988e+06	34933.9	141440	819389	1.11823e+06	844536	819389
A6NMB1	Sialic acid-binding Ig-like lectin 16 OS=Homo sapiens GN=SIGLEC16 PE=2 SV=3	3.45714e+06	6.03613e+06	274859	758833	3.3539e+06	3.62214e+06	3.45714e+06	3.3539e+06
P51149	Ras-related protein Rab-7a OS=Homo sapiens GN=RAB7A PE=1 SV=1	1752902	819506	109396	1.20581e+06		382451	819506	794132
P09455	Retinol-binding protein 1 OS=Homo sapiens GN=RBP1 PE=1 SV=2	1.58217e+06	1.39931e+06	317301	1.04312e+06	1.66175e+06	1.35236e+06	1.39931e+06	1.35236e+06
Q9NSD9	Phenylalanine--tRNA ligase beta subunit OS=Homo sapiens GN=FARSB PE=1 SV=3	1.10472e+07	2.7673e+07	3.23284e+06	6.73554e+06	1.06656e+07	1.15595e+07	1.10472e+07	1.06656e+07
Q16891	MICOS complex subunit MIC60 OS=Homo sapiens GN=IMMT PE=1 SV=1	260569	676068		116396	450375	496891	468319	450375
P63208	S-phase kinase-associated protein 1 OS=Homo sapiens GN=SKP1 PE=1 SV=2	2.48025e+06	4.92607e+06	389081	2.3805e+06	1.69003e+06	2.82695e+06	2.48025e+06	2.3805e+06
Q14103	Heterogeneous nuclear ribonucleoprotein D0 OS=Homo sapiens GN=HNRNPD PE=1 SV=1	2.82797e+06	1.16748e+06	1.10278e+06	1.11949e+06	1.10884e+06	1.18005e+06	1.16748e+06	1.11949e+06
P11766	Alcohol dehydrogenase class-3 OS=Homo sapiens GN=ADH5 PE=1 SV=4	2.45248e+06	5.24527e+06	593972	1.01344e+06	2.9988e+06	2.34688e+06	2.45248e+06	2.34688e+06
P63000	Ras-related C3 botulinum toxin substrate 1 OS=Homo sapiens GN=RAC1 PE=1 SV=1	2.58556e+06	3.4691e+06	1.14673e+06	686888	2.48259e+06	2.47129e+06	2.58556e+06	2.47129e+06
Q96PZ2	Protein FAM111A OS=Homo sapiens GN=FAM111A PE=1 SV=2	3.57634e+06	1.81546e+06		1.29836e+06	2565679	2.87906e+06	2.6959e+06	2565679
Q92187	CMP-N-acetylneuraminate-poly-alpha-2,8-sialyltransferase OS=Homo sapiens GN=ST8SIA4 PE=1 SV=1	2.94366e+06	2.11478e+06	1.09259e+06	2.0125e+06	666196	2.97671e+06	2.11478e+06	2.0125e+06
P00568	Adenylate kinase isoenzyme 1 OS=Homo sapiens GN=AK1 PE=1 SV=3	931653	723242	604398	685344	760871	350798	723242	685344
P25787	Proteasome subunit alpha type-2 OS=Homo sapiens GN=PSMA2 PE=1 SV=2	5.62314e+06	1.11875e+07	698390	1.30053e+06	5.32567e+06	6.79189e+06	5.62314e+06	5.32567e+06
P12955	Xaa-Pro dipeptidase OS=Homo sapiens GN=PEPD PE=1 SV=3	1.21175e+06	2.80007e+06	178932	494623	1.14752e+06	1.52e+06	1.21175e+06	1.14752e+06
Q13404	Ubiquitin-conjugating enzyme E2 variant 1 OS=Homo sapiens GN=UBE2V1 PE=1 SV=2	195797	547618	310496	294044	293650	85749.3	310496	293650
O00300	Tumor necrosis factor receptor superfamily member 11B OS=Homo sapiens GN=TNFRSF11B PE=1 SV=3	2.53785e+06	3.65106e+06	566835	1.26586e+06	2.39417e+06	2.44391e+06	2.53785e+06	2.39417e+06
Q9UN36	Protein NDRG2 OS=Homo sapiens GN=NDRG2 PE=1 SV=2		137786	62366.8	20323.1		168097	100076	94210.3
P84157	Matrix-remodeling-associated protein 7 OS=Homo sapiens GN=MXRA7 PE=1 SV=1		363525		227174	339864	350803	363525	339864
P60900	Proteasome subunit alpha type-6 OS=Homo sapiens GN=PSMA6 PE=1 SV=1	1.13871e+06	1.33127e+06	249360	173443	1.32058e+06	1.06349e+06	1.13871e+06	1.06349e+06
P19013	Keratin, type II cytoskeletal 4 OS=Homo sapiens GN=KRT4 PE=1 SV=4	2.49666e+06	4.80991e+06	330763	577176	2.32945e+06	2.35284e+06	2.49666e+06	2.32945e+06
P27797	Calreticulin OS=Homo sapiens GN=CALR PE=1 SV=1	2.32555e+07	7.34148e+06	8.60785e+06	8.01588e+06	7.35367e+06	6.80631e+07	8.60785e+06	8.01588e+06
P08865	40S ribosomal protein SA OS=Homo sapiens GN=RPSA PE=1 SV=4	3.97408e+06	6.89954e+06	2.97639e+06	4.46351e+06	2.40949e+06	3.69516e+06	3.97408e+06	3.69516e+06
P51148	Ras-related protein Rab-5C OS=Homo sapiens GN=RAB5C PE=1 SV=2	5.82781e+06	1.16838e+07	1.1638e+06	3.3758e+06	5.41037e+06	5.5578e+06	5.82781e+06	5.41037e+06
P06748	Nucleophosmin OS=Homo sapiens GN=NPM1 PE=1 SV=2		350491	76568.2	197629	403926	185302	213529	197629
P13073	Cytochrome c oxidase subunit 4 isoform 1, mitochondrial OS=Homo sapiens GN=COX4I1 PE=1 SV=1	166442		78907.3	60473.7	152396	113524	122674	113524
P49765	Vascular endothelial growth factor B OS=Homo sapiens GN=VEGFB PE=1 SV=2	6.78413e+06	1.30369e+07	6.27173e+06	6.05281e+06	6.26417e+06	7.75309e+06	6.78413e+06	6.26417e+06
Q9P0J0	NADH dehydrogenase [ubiquinone] 1 alpha subcomplex subunit 13 OS=Homo sapiens GN=NDUFA13 PE=1 SV=3	91610.8	357156	62883.8	62808.5	84565.3	95944.8	91610.8	84565.3
P14625	Endoplasmin OS=Homo sapiens GN=HSP90B1 PE=1 SV=1	197163	872057	61266.7	232952	118605	181848	197163	181848
P02533	Keratin, type I cytoskeletal 14 OS=Homo sapiens GN=KRT14 PE=1 SV=4	1.41223e+07	1.97814e+07	4.69589e+06	7.14107e+06	1.30205e+07	1.49701e+07	1.41223e+07	1.30205e+07
P31025	Lipocalin-1 OS=Homo sapiens GN=LCN1 PE=1 SV=1	2.9534e+07	3.34937e+07	4.07448e+07	3.64993e+07	2.53754e+07	3.08784e+07	3.34937e+07	3.08784e+07
P18206	Vinculin OS=Homo sapiens GN=VCL PE=1 SV=4		397244		627103		105083	397244	366093
P39060	Collagen alpha-1(XVIII) chain OS=Homo sapiens GN=COL18A1 PE=1 SV=5	2.43788e+06	4.46112e+06	240149	84473.8	2.2393e+06	2.84264e+06	2.43788e+06	2.2393e+06
P49368	T-complex protein 1 subunit gamma OS=Homo sapiens GN=CCT3 PE=1 SV=4	1.58822e+07	2.90141e+07	7.00472e+06	1.03651e+07	1.90883e+07	1.45506e+07	1.58822e+07	1.45506e+07
P13639	Elongation factor 2 OS=Homo sapiens GN=EEF2 PE=1 SV=4	2.32039e+06	5.86092e+06	300591	766718	2.36356e+06	2.12214e+06	2.32039e+06	2.12214e+06
Q9ULV4	Coronin-1C OS=Homo sapiens GN=CORO1C PE=1 SV=1	1.52116e+07	2.46044e+07	2890738	4.7895e+06	1.40368e+07	1.39093e+07	1.52116e+07	1.39093e+07
P22626	Heterogeneous nuclear ribonucleoproteins A2/B1 OS=Homo sapiens GN=HNRNPA2B1 PE=1 SV=2	451769	940834	73978.4	413062	291031	557698	451769	413062
P30040	Endoplasmic reticulum resident protein 29 OS=Homo sapiens GN=ERP29 PE=1 SV=4	2.0738e+07	3.11122e+07	4.95167e+06	9.76512e+06	1.89419e+07	1.90018e+07	2.0738e+07	1.89419e+07
O15400	Syntaxin-7 OS=Homo sapiens GN=STX7 PE=1 SV=4	3.46333e+06	1.01838e+07	1.57253e+06	2.39011e+06	4.60259e+06	3.16265e+06	3.46333e+06	3.16265e+06
P63241	Eukaryotic translation initiation factor 5A-1 OS=Homo sapiens GN=EIF5A PE=1 SV=2	419623	765277			390597	691378	592450	540988
P29400	Collagen alpha-5(IV) chain OS=Homo sapiens GN=COL4A5 PE=1 SV=2	2.06617e+06	5.91472e+06	531134	660263	2.25984e+06	1.88481e+06	2.06617e+06	1.88481e+06
P25788	Proteasome subunit alpha type-3 OS=Homo sapiens GN=PSMA3 PE=1 SV=2	5.47122e+07	9.31552e+07	4.81532e+07	4.11084e+07	4.98913e+07	5.9576e+07	5.47122e+07	4.98913e+07
P45880	Voltage-dependent anion-selective channel protein 2 OS=Homo sapiens GN=VDAC2 PE=1 SV=2	1.20119e+06	2.38751e+06	348907	552259	1.09532e+06	1.38535e+06	1.20119e+06	1.09532e+06
P62736	Actin, aortic smooth muscle OS=Homo sapiens GN=ACTA2 PE=1 SV=1	8.97746e+06	2.00318e+07	777054	8.06252e+06	8.15829e+06	1.35293e+07	8.97746e+06	8.15829e+06
P35625	Metalloproteinase inhibitor 3 OS=Homo sapiens GN=TIMP3 PE=1 SV=2	4.02764e+07	5.54921e+07	1.30658e+07	2.21213e+07	7.77918e+07	3.65336e+07	4.02764e+07	3.65336e+07
P63313	Thymosin beta-10 OS=Homo sapiens GN=TMSB10 PE=1 SV=2	9.17807e+08	7.04673e+08	2.71802e+08	6.38505e+08	3.07146e+08	9.4324e+08	7.04673e+08	6.38505e+08
P02787	Serotransferrin OS=Homo sapiens GN=TF PE=1 SV=3	1.26368e+07	2.94694e+07	16877458	5.0569e+06	20545404	1.52779e+07	16877458	1.52779e+07
P35579	Myosin-9 OS=Homo sapiens GN=MYH9 PE=1 SV=4	8.76208e+07	1.49916e+08	3.14712e+07	1.42367e+08	1.64995e+07	7.92796e+07	8.76208e+07	7.92796e+07
P14868	Aspartate--tRNA ligase, cytoplasmic OS=Homo sapiens GN=DARS PE=1 SV=2	8.58131e+07	1.20248e+08	1.38127e+07	4.8695e+07	7.75488e+07	8.00635e+07	8.58131e+07	7.75488e+07
Q15942	Zyxin OS=Homo sapiens GN=ZYX PE=1 SV=1	3.619e+07	1.38115e+07	2.11811e+07	1.86009e+07	5.11015e+07	1.90904e+07	2.11811e+07	1.90904e+07
P08133	Annexin A6 OS=Homo sapiens GN=ANXA6 PE=1 SV=3	432793	494339	710509	445476	410787	531804	494339	445476
Q9UFN0	Protein NipSnap homolog 3A OS=Homo sapiens GN=NIPSNAP3A PE=1 SV=2	1.35355e+07	2.62762e+07	2.48754e+06	8.8212e+06	1.29025e+07	1.21873e+07	1.35355e+07	1.21873e+07
Q15691	Microtubule-associated protein RP/EB family member 1 OS=Homo sapiens GN=MAPRE1 PE=1 SV=3	367761	1.43445e+06	35609.3	330775	54505	682959	367761	330775
Q86YZ3	Hornerin OS=Homo sapiens GN=HRNR PE=1 SV=2	749003	1.71696e+06	118396	199474	817070	673535	749003	673535
Q16762	Thiosulfate sulfurtransferase OS=Homo sapiens GN=TST PE=1 SV=4	2.78377e+06	162634	2.70284e+06	4.00419e+06	852827		2.70284e+06	2.42851e+06
Q13838	Spliceosome RNA helicase DDX39B OS=Homo sapiens GN=DDX39B PE=1 SV=1	1.10095e+06	2.84985e+06	115582	985838	883694	1.42606e+06	1.10095e+06	985838
Q9P0L0	Vesicle-associated membrane protein-associated protein A OS=Homo sapiens GN=VAPA PE=1 SV=3	993367	1.71149e+06	162155	684808	1503625	885312	993367	885312
P53420	Collagen alpha-4(IV) chain OS=Homo sapiens GN=COL4A4 PE=1 SV=3	504592	1.47107e+06		122397	878987	905868	987832	878987
Q71U36	Tubulin alpha-1A chain OS=Homo sapiens GN=TUBA1A PE=1 SV=1	4.7945e+07	7.18077e+07	2.45687e+07	2.285e+07	4.26513e+07	4.57286e+07	4.7945e+07	4.26513e+07
P55854	Small ubiquitin-related modifier 3 OS=Homo sapiens GN=SUMO3 PE=1 SV=2	1.84512e+06	2.67304e+06	582368	521456	1.87138e+06	1.63922e+06	1.84512e+06	1.63922e+06
Q6UY14	ADAMTS-like protein 4 OS=Homo sapiens GN=ADAMTSL4 PE=1 SV=2	1.9917e+06	3.22677e+06	725252	703911	1.76919e+06	1.79046e+06	1.9917e+06	1.76919e+06
P08758	Annexin A5 OS=Homo sapiens GN=ANXA5 PE=1 SV=2		51578.3	144891		68107.5	106337	98234.5	87222.2
P10745	Retinol-binding protein 3 OS=Homo sapiens GN=RBP3 PE=1 SV=2	3.63462e+07	5.31624e+07	8.77135e+06	2.27561e+07	3.2251e+07	3.3669e+07	3.63462e+07	3.2251e+07
P08559	Pyruvate dehydrogenase E1 component subunit alpha, somatic form, mitochondrial OS=Homo sapiens GN=PDHA1 PE=1 SV=3	9.177e+06	1.20347e+07	255767	4.42062e+06	8.14225e+06	3.32318e+07	9.177e+06	8.14225e+06
Q15121	Astrocytic phosphoprotein PEA-15 OS=Homo sapiens GN=PEA15 PE=1 SV=2		506186		117530	448425	618816	506186	448425
P55072	Transitional endoplasmic reticulum ATPase OS=Homo sapiens GN=VCP PE=1 SV=4	5.23585e+06	7.6202e+06	2.82575e+06	1.01387e+06	5.74845e+06	4.6213e+06	5.23585e+06	4.6213e+06
P0CG05	Ig lambda-2 chain C regions OS=Homo sapiens GN=IGLC2 PE=1 SV=1	7.01134e+06	1.52134e+07	580252	2.53847e+06	6.18707e+06	6.61864e+06	7.01134e+06	6.18707e+06
Q01130	Serine/arginine-rich splicing factor 2 OS=Homo sapiens GN=SRSF2 PE=1 SV=4	2.681e+06	9.41259e+06	1.00975e+06	4.12966e+06	953747	2.36563e+06	2.681e+06	2.36563e+06
P68871	Hemoglobin subunit beta OS=Homo sapiens GN=HBB PE=1 SV=2		1.13584e+06	319159	282784	641355	682677	727498	641355
P51858	Hepatoma-derived growth factor OS=Homo sapiens GN=HDGF PE=1 SV=1	2.9213e+09	1.01415e+10	1.96116e+08	2.56752e+09	7.37016e+08	3.0846e+09	2.9213e+09	2.56752e+09
Q99729	Heterogeneous nuclear ribonucleoprotein A/B OS=Homo sapiens GN=HNRNPAB PE=1 SV=2	8.27176e+06	1.39195e+07	4.83434e+06	2.37688e+06	8.19805e+06	7.26564e+06	8.27176e+06	7.26564e+06
P19367	Hexokinase-1 OS=Homo sapiens GN=HK1 PE=1 SV=3	88999.5	162112	17989.5	41086	78153.8	92268.5	88999.5	78153.8
Q01955	Collagen alpha-3(IV) chain OS=Homo sapiens GN=COL4A3 PE=1 SV=3	4.16413e+06	6.3795e+06	282330	1.20817e+06	3.65444e+06	3.88354e+06	4.16413e+06	3.65444e+06
O43707	Alpha-actinin-4 OS=Homo sapiens GN=ACTN4 PE=1 SV=2	4.18901e+07	5.88028e+07	2.7161e+07	1.6688e+07	3.6724e+07	4.16849e+07	4.18901e+07	3.6724e+07
P62829	60S ribosomal protein L23 OS=Homo sapiens GN=RPL23 PE=1 SV=1	7.23847e+07	1.49375e+08	1.15063e+07	4.15408e+07	6.33445e+07	9.75133e+07	7.23847e+07	6.33445e+07
P46926	Glucosamine-6-phosphate isomerase 1 OS=Homo sapiens GN=GNPDA1 PE=1 SV=1	794432	2.16504e+06	325088	563881	695166	1064858	794432	695166
P60981	Destrin OS=Homo sapiens GN=DSTN PE=1 SV=3	186490	757150	50478.2	96874.2	439384	163097	186490	163097
P62328	Thymosin beta-4 OS=Homo sapiens GN=TMSB4X PE=1 SV=2	2.32302e+07	3.06096e+07	9.15654e+06	7.14414e+06	2.57467e+07	2.02945e+07	2.32302e+07	2.02945e+07
P17987	T-complex protein 1 subunit alpha OS=Homo sapiens GN=TCP1 PE=1 SV=1	3.47366e+07	8.0077e+07	2.19832e+07	2.87963e+07	36164815	3.0308e+07	3.47366e+07	3.0308e+07
Q15654	Thyroid receptor-interacting protein 6 OS=Homo sapiens GN=TRIP6 PE=1 SV=3	1.4065e+06	1.77001e+06	48870.9	580987	1.68321e+06	1.22705e+06	1.4065e+06	1.22705e+06
P78417	Glutathione S-transferase omega-1 OS=Homo sapiens GN=GSTO1 PE=1 SV=2		326969			275294	294810	326969	285052
P61604	10 kDa heat shock protein, mitochondrial OS=Homo sapiens GN=HSPE1 PE=1 SV=2	3.05763e+06	6.63602e+06	901334	2.66335e+06	3.67793e+06	2.53028e+06	3.05763e+06	2.66335e+06
P07737	Profilin-1 OS=Homo sapiens GN=PFN1 PE=1 SV=2	6.52613e+06	1.55927e+07	1.27987e+06	4.97181e+06	5.68216e+06	8.65994e+06	6.52613e+06	5.68216e+06
P04433	Ig kappa chain V-III region VG (Fragment) OS=Homo sapiens PE=1 SV=1	1.04421e+07	2.33484e+07	1.01526e+07	5.90957e+06	1.09981e+07	9.08662e+06	1.04421e+07	9.08662e+06
P35749	Myosin-11 OS=Homo sapiens GN=MYH11 PE=1 SV=3	1.07079e+06	2.0016e+06	219103	1.3432e+06		520016	1.07079e+06	931608
P61254	60S ribosomal protein L26 OS=Homo sapiens GN=RPL26 PE=1 SV=1		298154		130440	322643	259147	298154	259147
P00751	Complement factor B OS=Homo sapiens GN=CFB PE=1 SV=2	742418	1.44177e+06	255773	344304	651820	643890	742418	643890
P61353	60S ribosomal protein L27 OS=Homo sapiens GN=RPL27 PE=1 SV=2	790424	1.20025e+06	221464	1.14005e+06	118152	684313	790424	684313
P07355	Annexin A2 OS=Homo sapiens GN=ANXA2 PE=1 SV=2	665235	1.70526e+06	850970	334558	734775	1.11397e+06	850970	734775
P62701	40S ribosomal protein S4, X isoform OS=Homo sapiens GN=RPS4X PE=1 SV=2	7.39717e+08	1.30634e+09	1.56967e+08	3.80278e+08	6.37753e+08	7.15875e+08	7.39717e+08	6.37753e+08
P35221	Catenin alpha-1 OS=Homo sapiens GN=CTNNA1 PE=1 SV=1	3.71623e+06	4.79642e+06	410068	2.78811e+06	4.01098e+06	3.20338e+06	3.71623e+06	3.20338e+06
P62861	40S ribosomal protein S30 OS=Homo sapiens GN=FAU PE=1 SV=1	4.40654e+06	7.12829e+06	306595	1.55914e+06	3.79328e+06	4.03323e+06	4.40654e+06	3.79328e+06
O00468	Agrin OS=Homo sapiens GN=AGRN PE=1 SV=5	522126	995858			615758	687823	758992	651790
P04792	Heat shock protein beta-1 OS=Homo sapiens GN=HSPB1 PE=1 SV=2	7.22398e+06	1.60319e+07	1.18884e+07	7.26989e+06	1.01984e+07	1.17255e+07	1.18884e+07	1.01984e+07
P11216	Glycogen phosphorylase, brain form OS=Homo sapiens GN=PYGB PE=1 SV=5	3.77424e+07	3.90928e+07	2.52513e+07	9.39722e+06	3.23178e+07	3.36466e+07	3.77424e+07	3.23178e+07
P23378	Glycine dehydrogenase (decarboxylating), mitochondrial OS=Homo sapiens GN=GLDC PE=1 SV=2	1.65572e+06	2.6898e+06	727663	111624	1.79091e+06	1.41631e+06	1.65572e+06	1.41631e+06
Q02878	60S ribosomal protein L6 OS=Homo sapiens GN=RPL6 PE=1 SV=3	4.52379e+06	1.27482e+07	727118	2.59163e+06	3.96015e+06	3.8693e+06	4.52379e+06	3.8693e+06
Q16890	Tumor protein D53 OS=Homo sapiens GN=TPD52L1 PE=1 SV=1	8.97829e+06	1.4672e+07	1.27573e+06	4682173	7.66986e+06	1.54489e+07	8.97829e+06	7.66986e+06
Q96A26	Protein FAM162A OS=Homo sapiens GN=FAM162A PE=1 SV=2	725595	136870			556154	176407	431232	366280
P0CW18	Serine protease 56 OS=Homo sapiens GN=PRSS56 PE=1 SV=1	842865	1.3793e+06	56664.5	697964	715896	1.01837e+06	842865	715896
P29508	Serpin B3 OS=Homo sapiens GN=SERPINB3 PE=1 SV=2	1.01293e+07	3.32833e+06	2.80614e+07	7.90676e+06	8.59446e+06	9.74358e+06	1.01293e+07	8.59446e+06
P62826	GTP-binding nuclear protein Ran OS=Homo sapiens GN=RAN PE=1 SV=3	4.16033e+06	4.25461e+06	4968824	3.60985e+06	4.22073e+06	2.45093e+06	4.25461e+06	3.60985e+06
Q14011	Cold-inducible RNA-binding protein OS=Homo sapiens GN=CIRBP PE=1 SV=1	7.79041e+06	1.14948e+07	2.65647e+06	3.82777e+06	7120806	6.60859e+06	7.79041e+06	6.60859e+06
Q01081	Splicing factor U2AF 35 kDa subunit OS=Homo sapiens GN=U2AF1 PE=1 SV=3	1.57143e+06	1.96235e+06	424503	532634	1.76616e+06	1.33223e+06	1.57143e+06	1.33223e+06
P43487	Ran-specific GTPase-activating protein OS=Homo sapiens GN=RANBP1 PE=1 SV=1	115541	196435	28912.7		97476.6		115541	97476.6
P36969	Phospholipid hydroperoxide glutathione peroxidase, mitochondrial OS=Homo sapiens GN=GPX4 PE=1 SV=3	315592	466405	67378.9		346906	185156	315592	266031
Q15907	Ras-related protein Rab-11B OS=Homo sapiens GN=RAB11B PE=1 SV=4	409007	381328	49874.6		321185		381328	321185
P02768	Serum albumin OS=Homo sapiens GN=ALB PE=1 SV=2	2.71119e+06	2.28744e+06		773050	2.46843e+06	2.10038e+06	2.49931e+06	2.10038e+06
P01860	Ig gamma-3 chain C region OS=Homo sapiens GN=IGHG3 PE=1 SV=2	2.12529e+09	3.70413e+09	6.74697e+08	3.55806e+09	5.52125e+08	1.78539e+09	2.12529e+09	1.78539e+09
Q96C23	Aldose 1-epimerase OS=Homo sapiens GN=GALM PE=1 SV=1	1.18687e+07	2.99668e+07	9.79353e+06	54491283	2.3479e+06	9.96587e+06	1.18687e+07	9.96587e+06
P11150	Hepatic triacylglycerol lipase OS=Homo sapiens GN=LIPC PE=1 SV=3	5.46067e+06	9.57913e+06	2.32488e+06	1.51411e+06	4.57901e+06	5.985e+06	5.46067e+06	4.57901e+06
O75131	Copine-3 OS=Homo sapiens GN=CPNE3 PE=1 SV=1	5.85905e+06	9.41824e+06	3.24597e+06	4.91086e+06	2.40497e+06	5.57142e+06	5.85905e+06	4.91086e+06
Q99497	Protein deglycase DJ-1 OS=Homo sapiens GN=PARK7 PE=1 SV=2	152633	282434	101261	81154.1	127583	309927	152633	127583
P28072	Proteasome subunit beta type-6 OS=Homo sapiens GN=PSMB6 PE=1 SV=4	2.93204e+07	4.919e+07	1.85308e+07	1.38303e+07	2.45046e+07	2.46937e+07	2.93204e+07	2.45046e+07
P25325	3-mercaptopyruvate sulfurtransferase OS=Homo sapiens GN=MPST PE=1 SV=3	985769	1.64402e+06	161514	325688	901889	823810	985769	823810
Q8NCW5	NAD(P)H-hydrate epimerase OS=Homo sapiens GN=NAXE PE=1 SV=2	575033	489054			450437	438749	532043	444593
P10515	Dihydrolipoyllysine-residue acetyltransferase component of pyruvate dehydrogenase complex, mitochondrial OS=Homo sapiens GN=DLAT PE=1 SV=3	552648	970396	48771.3	173627	574030	461671	552648	461671
Q9UQ80	Proliferation-associated protein 2G4 OS=Homo sapiens GN=PA2G4 PE=1 SV=3	64407.7	247616		64995.6	130326	158610	156012	130326
P62879	Guanine nucleotide-binding protein G(I)/G(S)/G(T) subunit beta-2 OS=Homo sapiens GN=GNB2 PE=1 SV=3	3.40078e+06	6.9173e+06	458622	792194	2893480	2.8401e+06	3.40078e+06	2.8401e+06
P13591	Neural cell adhesion molecule 1 OS=Homo sapiens GN=NCAM1 PE=1 SV=3	2210060	2.81131e+06	617587	1.33625e+06	1.84542e+06	2.50099e+06	2210060	1.84542e+06
P53794	Sodium/myo-inositol cotransporter OS=Homo sapiens GN=SLC5A3 PE=1 SV=2	2.447e+07	2.35601e+07	8.90668e+06	1.96678e+07	1.11149e+07	2.08845e+07	2.35601e+07	1.96678e+07
P59998	Actin-related protein 2/3 complex subunit 4 OS=Homo sapiens GN=ARPC4 PE=1 SV=3	591606	899194	243517	118435	656509	493821	591606	493821
P41222	Prostaglandin-H2 D-isomerase OS=Homo sapiens GN=PTGDS PE=1 SV=1	1.11613e+06	2.31971e+06	212003	369949	1.07477e+06	930529	1.11613e+06	930529
P46777	60S ribosomal protein L5 OS=Homo sapiens GN=RPL5 PE=1 SV=3	1.79188e+07	3.40631e+07	2.29379e+07	1.91095e+07	1.84646e+07	3.89091e+07	2.29379e+07	1.91095e+07
P61981	14-3-3 protein gamma OS=Homo sapiens GN=YWHAG PE=1 SV=2	2.14419e+06	5.68342e+06	311887	1.45009e+06	1.78381e+06	1.83445e+06	2.14419e+06	1.78381e+06
P25705	ATP synthase subunit alpha, mitochondrial OS=Homo sapiens GN=ATP5A1 PE=1 SV=1	6.07014e+06	8.22261e+06	3.02343e+06	2.63299e+06	5.04159e+06	5.47927e+06	6.07014e+06	5.04159e+06
P53672	Beta-crystallin A2 OS=Homo sapiens GN=CRYBA2 PE=1 SV=3	5.62792e+07	1.05029e+08	6.67924e+06	3.6296e+07	4.66859e+07	6.02319e+07	5.62792e+07	4.66859e+07
P17050	Alpha-N-acetylgalactosaminidase OS=Homo sapiens GN=NAGA PE=1 SV=2	5.50416e+06	2.1479e+07	4.07523e+07	701560	1.7791e+07	2.34168e+07	2.1479e+07	1.7791e+07
Q02252	Methylmalonate-semialdehyde dehydrogenase [acylating], mitochondrial OS=Homo sapiens GN=ALDH6A1 PE=1 SV=2	249129	278670		271166		165906	263900	218536
P35222	Catenin beta-1 OS=Homo sapiens GN=CTNNB1 PE=1 SV=1	498646	723395		386294	505124	696305	611021	505124
P60891	Ribose-phosphate pyrophosphokinase 1 OS=Homo sapiens GN=PRPS1 PE=1 SV=2	849774	1.79379e+06	67318.9	700475	1.5257e+06	693991	849774	700475
Q15005	Signal peptidase complex subunit 2 OS=Homo sapiens GN=SPCS2 PE=1 SV=3	531388	672000	258258	210050	437919	630092	531388	437919
P55036	26S proteasome non-ATPase regulatory subunit 4 OS=Homo sapiens GN=PSMD4 PE=1 SV=1		204428				168454	204428	168454
Q9H0E2	Toll-interacting protein OS=Homo sapiens GN=TOLLIP PE=1 SV=1		352650				290554	352650	290554
P50991	T-complex protein 1 subunit delta OS=Homo sapiens GN=CCT4 PE=1 SV=4	693982	1.1312e+06	73793.6	155643	571305	591263	693982	571305
P13645	Keratin, type I cytoskeletal 10 OS=Homo sapiens GN=KRT10 PE=1 SV=6	3.09554e+06	2.10361e+06	129228	703424	1.7896e+06	1.73084e+06	2.10361e+06	1.73084e+06
P45974	Ubiquitin carboxyl-terminal hydrolase 5 OS=Homo sapiens GN=USP5 PE=1 SV=2	3.40381e+08	2.62917e+08	3.51303e+08	3.85115e+08	1.67698e+08	2.79883e+08	3.40381e+08	2.79883e+08
P62820	Ras-related protein Rab-1A OS=Homo sapiens GN=RAB1A PE=1 SV=3	423128	833525			582864	445752	628326	514308
O95299	NADH dehydrogenase [ubiquinone] 1 alpha subcomplex subunit 10, mitochondrial OS=Homo sapiens GN=NDUFA10 PE=1 SV=1	1.58466e+06	4.05967e+06	536663	649631	1.29526e+06	3.46411e+06	1.58466e+06	1.29526e+06
Q8WUM4	Programmed cell death 6-interacting protein OS=Homo sapiens GN=PDCD6IP PE=1 SV=1	139007	316504		257316	169774	186083	227756	186083
P40123	Adenylyl cyclase-associated protein 2 OS=Homo sapiens GN=CAP2 PE=1 SV=1			688656	561961			688656	561961
P68371	Tubulin beta-4B chain OS=Homo sapiens GN=TUBB4B PE=1 SV=1	285542		181903			190674	233723	190674
Q96FW1	Ubiquitin thioesterase OTUB1 OS=Homo sapiens GN=OTUB1 PE=1 SV=2	1.32569e+07	1.30959e+07	2.56899e+06	3.90295e+06	1.23027e+07	1.06778e+07	1.30959e+07	1.06778e+07
P21741	Midkine OS=Homo sapiens GN=MDK PE=1 SV=1	1.34457e+06	1.91898e+06	441222	1.23008e+06	1.09614e+06	1.07648e+06	1.34457e+06	1.09614e+06
Q13148	TAR DNA-binding protein 43 OS=Homo sapiens GN=TARDBP PE=1 SV=1			325925	265651			325925	265651
Q9H0R4	Haloacid dehalogenase-like hydrolase domain-containing protein 2 OS=Homo sapiens GN=HDHD2 PE=1 SV=1		515601			409540	429373	515601	419456
O94760	N(G),N(G)-dimethylarginine dimethylaminohydrolase 1 OS=Homo sapiens GN=DDAH1 PE=1 SV=3	277060	903445	215538	112030	228877	224981	277060	224981
P30086	Phosphatidylethanolamine-binding protein 1 OS=Homo sapiens GN=PEBP1 PE=1 SV=3	2.70871e+07	5.12976e+07	1.55865e+07	1.21776e+07	2.66073e+07	2.19791e+07	2.70871e+07	2.19791e+07
A0A0J9YWL9	Testis-expressed sequence 13C protein OS=Homo sapiens GN=TEX13C PE=5 SV=1	1.62287e+08	2.3802e+08	8.52679e+07	7.57321e+07	1.3143e+08	141381954	1.62287e+08	1.3143e+08
P14543	Nidogen-1 OS=Homo sapiens GN=NID1 PE=1 SV=3	1.09205e+09	8.36966e+08	9.17612e+08	7.40279e+08	814003612	5.10634e+08	9.17612e+08	7.40279e+08
Q9Y287	Integral membrane protein 2B OS=Homo sapiens GN=ITM2B PE=1 SV=1	6.98014e+07	1.37377e+08	3.57208e+07	3.43441e+07	6.39113e+07	5.6266e+07	6.98014e+07	5.6266e+07
P22352	Glutathione peroxidase 3 OS=Homo sapiens GN=GPX3 PE=1 SV=2	778190	841038	93621	233110	627150	864916	778190	627150
P08708	40S ribosomal protein S17 OS=Homo sapiens GN=RPS17 PE=1 SV=2	1.56948e+07	1.56132e+07	345510	8.98627e+06	1.25654e+07	3.05888e+07	1.56132e+07	1.25654e+07
P63010	AP-2 complex subunit beta OS=Homo sapiens GN=AP2B1 PE=1 SV=1	891272	1.10159e+06		365150	801121	976785	996430	801121
P09382	Galectin-1 OS=Homo sapiens GN=LGALS1 PE=1 SV=2	280167	851192		52283.7	653058	454223	565680	454223
Q6ZMM2	ADAMTS-like protein 5 OS=Homo sapiens GN=ADAMTSL5 PE=1 SV=3	5.8422e+07	5.03874e+07	5.01718e+07	2.68866e+07	4.04241e+07	5.23423e+07	5.03874e+07	4.04241e+07
P62304	Small nuclear ribonucleoprotein E OS=Homo sapiens GN=SNRPE PE=1 SV=1	8.49074e+06	7.38967e+06	5.07675e+06	3.14396e+06	6.20659e+06	5.92596e+06	7.38967e+06	5.92596e+06
Q8N1N4	Keratin, type II cytoskeletal 78 OS=Homo sapiens GN=KRT78 PE=2 SV=2		1.02481e+06	74373.9		499237	380637	549594	439937
P50453	Serpin B9 OS=Homo sapiens GN=SERPINB9 PE=1 SV=1	80206.3		137526	118709	64204.7	86979.5	108866	86979.5
P43320	Beta-crystallin B2 OS=Homo sapiens GN=CRYBB2 PE=1 SV=2	751665	1.0914e+06	615250	274590	906563	599635	751665	599635
P49458	Signal recognition particle 9 kDa protein OS=Homo sapiens GN=SRP9 PE=1 SV=2	2.02546e+09	3.9832e+09	5.32829e+09	7.78424e+08	3.17225e+09	3.39069e+09	3.9832e+09	3.17225e+09
P26599	Polypyrimidine tract-binding protein 1 OS=Homo sapiens GN=PTBP1 PE=1 SV=1	213312	274384		64334.5	536876	193884	243848	193884
P39019	40S ribosomal protein S19 OS=Homo sapiens GN=RPS19 PE=1 SV=2	1.20976e+06	1.67372e+06	62520.3	693703	961826	1.33145e+06	1.20976e+06	961826
O14513	Nck-associated protein 5 OS=Homo sapiens GN=NCKAP5 PE=1 SV=2	988518	1.87854e+06	510815	785679	936454	578083	988518	785679
P05997	Collagen alpha-2(V) chain OS=Homo sapiens GN=COL5A2 PE=1 SV=3	441038	502409	477405	378994	1.52608e+06	321233	477405	378994
O43920	NADH dehydrogenase [ubiquinone] iron-sulfur protein 5 OS=Homo sapiens GN=NDUFS5 PE=1 SV=3	614304	9.7036e+06	4.31717e+06	5.69506e+06	3.42196e+06	3.1365e+06	4.31717e+06	3.42196e+06
O43768	Alpha-endosulfine OS=Homo sapiens GN=ENSA PE=1 SV=1	117595	607672		24957.1	322865	287295	362634	287295
P61247	40S ribosomal protein S3a OS=Homo sapiens GN=RPS3A PE=1 SV=2		584008	66757.2		309323	205872	325382	257598
O15144	Actin-related protein 2/3 complex subunit 2 OS=Homo sapiens GN=ARPC2 PE=1 SV=1	8282229	1.00822e+07	2.59649e+06	4.34323e+06	7.09071e+06	6.55545e+06	8282229	6.55545e+06
P49821	NADH dehydrogenase [ubiquinone] flavoprotein 1, mitochondrial OS=Homo sapiens GN=NDUFV1 PE=1 SV=4	1.70229e+06	3.03694e+06	165367	629501	1.34664e+06	1.3445e+06	1.70229e+06	1.3445e+06
Q99757	Thioredoxin, mitochondrial OS=Homo sapiens GN=TXN2 PE=1 SV=2	2.68033e+06	4.61697e+06	4.39284e+06	5.9447e+06	2.62364e+06	3.46576e+06	4.39284e+06	3.46576e+06
P26572	Alpha-1,3-mannosyl-glycoprotein 2-beta-N-acetylglucosaminyltransferase OS=Homo sapiens GN=MGAT1 PE=1 SV=2	80966.2	454244	90817.1	71512.8			90817.1	71512.8
P78347	General transcription factor II-I OS=Homo sapiens GN=GTF2I PE=1 SV=2	1.62061e+07	1.23299e+07	1.07227e+07	8.99767e+06	9.69551e+06	1.73148e+07	1.23299e+07	9.69551e+06
Q14194	Dihydropyrimidinase-related protein 1 OS=Homo sapiens GN=CRMP1 PE=1 SV=1	183629	280235		87092.8	182130	194725	231932	182130
P62266	40S ribosomal protein S23 OS=Homo sapiens GN=RPS23 PE=1 SV=3	4.38197e+06	9.43626e+06	1.06498e+06	1.33986e+06	3.77104e+06	3.4339e+06	4.38197e+06	3.4339e+06
P06576	ATP synthase subunit beta, mitochondrial OS=Homo sapiens GN=ATP5B PE=1 SV=3	510047	730740	106664	244095	410840	399236	510047	399236
Q8WX92	Negative elongation factor B OS=Homo sapiens GN=NELFB PE=1 SV=1	6.21486e+07	1.34979e+08	7.73823e+06	2.78818e+07	4.8566e+07	7.58138e+07	6.21486e+07	4.8566e+07
P31939	Bifunctional purine biosynthesis protein PURH OS=Homo sapiens GN=ATIC PE=1 SV=3	1.0656e+06	2.99947e+06	3.28599e+06	466296	4.01315e+06	2341651	2.99947e+06	2341651
Q5CZC0	Fibrous sheath-interacting protein 2 OS=Homo sapiens GN=FSIP2 PE=2 SV=4	218717	527836			419100	161817	373276	290459
Q53FA7	Quinone oxidoreductase PIG3 OS=Homo sapiens GN=TP53I3 PE=1 SV=2	640082	746509		287337	633230	538753	693296	538753
P35914	Hydroxymethylglutaryl-CoA lyase, mitochondrial OS=Homo sapiens GN=HMGCL PE=1 SV=2	380866		296909		263327		338888	263327
Q16718	NADH dehydrogenase [ubiquinone] 1 alpha subcomplex subunit 5 OS=Homo sapiens GN=NDUFA5 PE=1 SV=3		599595		1.368e+06	248299	465621	599595	465621
Q01995	Transgelin OS=Homo sapiens GN=TAGLN PE=1 SV=4	242627	891170		217956	439958	608438	566898	439958
O43175	D-3-phosphoglycerate dehydrogenase OS=Homo sapiens GN=PHGDH PE=1 SV=4	2617916	2.57762e+06	960880	2.00013e+06	1.81383e+06	3.35903e+06	2.57762e+06	2.00013e+06
P60709	Actin, cytoplasmic 1 OS=Homo sapiens GN=ACTB PE=1 SV=1	6.25889e+07	7.49508e+07	6.83784e+06	2.40319e+07	5.87253e+07	4.84177e+07	6.25889e+07	4.84177e+07
P02511	Alpha-crystallin B chain OS=Homo sapiens GN=CRYAB PE=1 SV=2	9.40554e+08	1.30538e+09	2.70486e+08	4.46113e+08	7.27077e+08	9.05513e+08	9.40554e+08	7.27077e+08
P62158	Calmodulin OS=Homo sapiens GN=CALM1 PE=1 SV=2	3.24604e+09	3.54533e+09	3.69408e+09	2.15498e+09	2.73865e+09	3.81369e+09	3.54533e+09	2.73865e+09
P00747	Plasminogen OS=Homo sapiens GN=PLG PE=1 SV=2	2.19851e+07	2.37316e+07	6.03743e+06	1.10051e+07	1.82931e+07	1.698e+07	2.19851e+07	1.698e+07
Q99832	T-complex protein 1 subunit eta OS=Homo sapiens GN=CCT7 PE=1 SV=2	224486	520133	76156.8	946195	77047.5	172839	224486	172839
P40925	Malate dehydrogenase, cytoplasmic OS=Homo sapiens GN=MDH1 PE=1 SV=4	1.44153e+06	2.85114e+06	321165	446770	1.80623e+06	1.10866e+06	1.44153e+06	1.10866e+06
P11047	Laminin subunit gamma-1 OS=Homo sapiens GN=LAMC1 PE=1 SV=3	1.56704e+07	2.48795e+07	5.35555e+06	5.11553e+06	1.38011e+07	1.20439e+07	1.56704e+07	1.20439e+07
P49720	Proteasome subunit beta type-3 OS=Homo sapiens GN=PSMB3 PE=1 SV=2	4.64833e+07	7.36344e+07	4.54771e+07	2.14817e+07	3.93464e+07	3.57212e+07	4.64833e+07	3.57212e+07
Q14257	Reticulocalbin-2 OS=Homo sapiens GN=RCN2 PE=1 SV=1	833668	1.88618e+06	65715.8	218046	711461	639717	833668	639717
O43491	Band 4.1-like protein 2 OS=Homo sapiens GN=EPB41L2 PE=1 SV=1	234467	760070	156987	89099.8	179808	268967	234467	179808
O95084	Serine protease 23 OS=Homo sapiens GN=PRSS23 PE=1 SV=1	2.66081e+07	4.28217e+07	1.49655e+07	3.37004e+07	2.03903e+07	1.81673e+07	2.66081e+07	2.03903e+07
Q9NZ01	Very-long-chain enoyl-CoA reductase OS=Homo sapiens GN=TECR PE=1 SV=1	2.38147e+06	1.66183e+06	892190	62033.1	1.27216e+06	3.43526e+06	1.66183e+06	1.27216e+06
Q9P2V4	Leucine-rich repeat, immunoglobulin-like domain and transmembrane domain-containing protein 1 OS=Homo sapiens GN=LRIT1 PE=2 SV=1	331962	3.19499e+06		125500	1.55081e+06	1.34943e+06	1.76347e+06	1.34943e+06
P21912	Succinate dehydrogenase [ubiquinone] iron-sulfur subunit, mitochondrial OS=Homo sapiens GN=SDHB PE=1 SV=3	3.46264e+06	4.58673e+06	6.18256e+06	1.30351e+06	4.54216e+06	3.50583e+06	4.58673e+06	3.50583e+06
P62263	40S ribosomal protein S14 OS=Homo sapiens GN=RPS14 PE=1 SV=3		2346428	470110	87065	1.49772e+06	1.07595e+06	1.40827e+06	1.07595e+06
P26038	Moesin OS=Homo sapiens GN=MSN PE=1 SV=3	3.32542e+06	5.37573e+06	468707	1.3465e+06	2.53869e+06	3.5189e+06	3.32542e+06	2.53869e+06
P60866	40S ribosomal protein S20 OS=Homo sapiens GN=RPS20 PE=1 SV=1	1.93286e+07	3.37236e+07	7.5277e+06	7.72821e+06	1.73017e+07	1.47476e+07	1.93286e+07	1.47476e+07
P11142	Heat shock cognate 71 kDa protein OS=Homo sapiens GN=HSPA8 PE=1 SV=1	1.80045e+06	4.45374e+06	774976	1.37246e+06	686768	3.12918e+06	1.80045e+06	1.37246e+06
P00505	Aspartate aminotransferase, mitochondrial OS=Homo sapiens GN=GOT2 PE=1 SV=3	3.61275e+07	6.74531e+07	1.03279e+07	1.34621e+07	2.75149e+07	2.88725e+07	3.61275e+07	2.75149e+07
P15104	Glutamine synthetase OS=Homo sapiens GN=GLUL PE=1 SV=4	806671	1.40485e+06	195893	691456	464418	613938	806671	613938
P30101	Protein disulfide-isomerase A3 OS=Homo sapiens GN=PDIA3 PE=1 SV=4	3.74628e+06	2.4294e+06	396826		2.75619e+06	935611	2.4294e+06	1.8459e+06
P55064	Aquaporin-5 OS=Homo sapiens GN=AQP5 PE=1 SV=1	4.3892e+07	6.67576e+07	1.77159e+07	2.53541e+07	3.33e+07	4.09605e+07	4.3892e+07	3.33e+07
P36405	ADP-ribosylation factor-like protein 3 OS=Homo sapiens GN=ARL3 PE=1 SV=2	172938	166047			190284	66832	169492	128558
Q9BUT1	3-hydroxybutyrate dehydrogenase type 2 OS=Homo sapiens GN=BDH2 PE=1 SV=2	652779	733326	217878	102185	731026	494979	652779	494979
O95428	Papilin OS=Homo sapiens GN=PAPLN PE=2 SV=4	1.2908e+07	2.23141e+07	5.37499e+06	3.50595e+06	9.78095e+06	1.31382e+07	1.2908e+07	9.78095e+06
O75396	Vesicle-trafficking protein SEC22b OS=Homo sapiens GN=SEC22B PE=1 SV=4	3.0943e+07	3.04266e+07	2.16069e+07	16547400	2.30548e+07	2.3829e+07	3.04266e+07	2.30548e+07
P16152	Carbonyl reductase [NADPH] 1 OS=Homo sapiens GN=CBR1 PE=1 SV=3	2.54202e+06	2.06614e+06	384148	1.5649e+06	1.31468e+06	1.64396e+06	2.06614e+06	1.5649e+06
P04350	Tubulin beta-4A chain OS=Homo sapiens GN=TUBB4A PE=1 SV=2	8.16178e+07	1.58598e+08	2.94606e+07	3.73119e+07	7.93198e+07	6.16223e+07	8.16178e+07	6.16223e+07
P68363	Tubulin alpha-1B chain OS=Homo sapiens GN=TUBA1B PE=1 SV=1	158767					119717	158767	119717
P02766	Transthyretin OS=Homo sapiens GN=TTR PE=1 SV=1	1.07261e+08	1.01826e+08	1.80766e+07	3.12693e+07	9.00837e+07	7.64927e+07	1.01826e+08	7.64927e+07
Q15365	Poly(rC)-binding protein 1 OS=Homo sapiens GN=PCBP1 PE=1 SV=2	7.88921e+06	1.32585e+07	2.27294e+06	5.92205e+06	2.17228e+06	6.75502e+06	7.88921e+06	5.92205e+06
Q5D862	Filaggrin-2 OS=Homo sapiens GN=FLG2 PE=1 SV=1	9.24367e+06	9.20042e+06	1.23049e+06	2.31447e+06	7.47767e+06	6.89298e+06	9.20042e+06	6.89298e+06
P13987	CD59 glycoprotein OS=Homo sapiens GN=CD59 PE=1 SV=1	771042	721921	496652	548168	540749	413796	721921	540749
P01772	Immunoglobulin heavy variable 3-33 OS=Homo sapiens GN=IGHV3-33 PE=1 SV=2	749442	1.0827e+06	163050	201885	561246	593509	749442	561246
Q06323	Proteasome activator complex subunit 1 OS=Homo sapiens GN=PSME1 PE=1 SV=1	389271	1375906	116486	1336393	77645.9	291482	389271	291482
P14866	Heterogeneous nuclear ribonucleoprotein L OS=Homo sapiens GN=HNRNPL PE=1 SV=2	2.57587e+06	2616953	72729.9	610957	2.18637e+06	1.92603e+06	2.57587e+06	1.92603e+06
Q16181	Septin-7 OS=Homo sapiens GN=SEPT7 PE=1 SV=2	387773	2.44655e+06		127740	1.30632e+06	1.05929e+06	1.41716e+06	1.05929e+06
P50990	T-complex protein 1 subunit theta OS=Homo sapiens GN=CCT8 PE=1 SV=4	1.47098e+06	2.22374e+06	52728.7	269110	1.10968e+06	1.09866e+06	1.47098e+06	1.09866e+06
P48643	T-complex protein 1 subunit epsilon OS=Homo sapiens GN=CCT5 PE=1 SV=1	2.46515e+06	2.54277e+06	706667	481437	2.31307e+06	1.84035e+06	2.46515e+06	1.84035e+06
O43181	NADH dehydrogenase [ubiquinone] iron-sulfur protein 4, mitochondrial OS=Homo sapiens GN=NDUFS4 PE=1 SV=1	977683	2.3223e+06	32739.4	357860	945204	729785	977683	729785
P29972	Aquaporin-1 OS=Homo sapiens GN=AQP1 PE=1 SV=3	545683	1.71287e+06	93428.5	427379	406642	170321	545683	406642
Q13642	Four and a half LIM domains protein 1 OS=Homo sapiens GN=FHL1 PE=1 SV=4	5.1901e+06	8.13484e+06	693840	1.44903e+06	4.24998e+06	3.86654e+06	5.1901e+06	3.86654e+06
Q13228	Selenium-binding protein 1 OS=Homo sapiens GN=SELENBP1 PE=1 SV=2	607722	633457	799293	470576	315054	1.25815e+06	633457	470576
P22234	Multifunctional protein ADE2 OS=Homo sapiens GN=PAICS PE=1 SV=3	7578042	1.51338e+07	649989	2.89427e+06	7.18737e+06	5.62298e+06	7578042	5.62298e+06
P23528	Cofilin-1 OS=Homo sapiens GN=CFL1 PE=1 SV=3	264936	394026		244128	818208	164016	329481	244128
P62937	Peptidyl-prolyl cis-trans isomerase A OS=Homo sapiens GN=PPIA PE=1 SV=2	2.08885e+07	2.53583e+07	7.20324e+06	6.49852e+06	1.8267e+07	1.5471e+07	2.08885e+07	1.5471e+07
P46783	40S ribosomal protein S10 OS=Homo sapiens GN=RPS10 PE=1 SV=1	1.40427e+08	2.51909e+08	5.72834e+07	6.21581e+07	1.38352e+08	1.03613e+08	1.40427e+08	1.03613e+08
P07203	Glutathione peroxidase 1 OS=Homo sapiens GN=GPX1 PE=1 SV=4	1894741	2.65191e+06	404739	730994	1.39772e+06	1.63363e+06	1894741	1.39772e+06
Q08257	Quinone oxidoreductase OS=Homo sapiens GN=CRYZ PE=1 SV=1	491534	692595	126818	88996.3	484577	362482	491534	362482
Q14240	Eukaryotic initiation factor 4A-II OS=Homo sapiens GN=EIF4A2 PE=1 SV=2	1.85831e+06	5.51195e+06	1.42862e+06	1.01761e+06	1.52767e+06	1.3694e+06	1.85831e+06	1.3694e+06
P01024	Complement C3 OS=Homo sapiens GN=C3 PE=1 SV=2	7.35208e+06	1.02844e+07	658871	1.97943e+06	5.41773e+06	5.59514e+06	7.35208e+06	5.41773e+06
P07237	Protein disulfide-isomerase OS=Homo sapiens GN=P4HB PE=1 SV=3	1.40736e+07	4.00263e+07	2.56618e+06	3.67006e+07	1.96197e+06	1.03638e+07	1.40736e+07	1.03638e+07
P09493	Tropomyosin alpha-1 chain OS=Homo sapiens GN=TPM1 PE=1 SV=2	6.1689e+06	8.8493e+06	1.36732e+06	2.28765e+06	5.07904e+06	4.52679e+06	6.1689e+06	4.52679e+06
P13647	Keratin, type II cytoskeletal 5 OS=Homo sapiens GN=KRT5 PE=1 SV=3	37083048	5.19808e+07	7.58048e+06	1.86267e+07	2.72093e+07	4.00478e+07	37083048	2.72093e+07
Q9Y2V2	Calcium-regulated heat-stable protein 1 OS=Homo sapiens GN=CARHSP1 PE=1 SV=2	3.01599e+07	2.32097e+07	2.27057e+07	2.85885e+07	1.69977e+07	1.59822e+07	2.32097e+07	1.69977e+07
P61970	Nuclear transport factor 2 OS=Homo sapiens GN=NUTF2 PE=1 SV=1	3.52732e+06	8557973	2.00064e+06	387082	2.5817e+06	2.75296e+06	3.52732e+06	2.5817e+06
P63261	Actin, cytoplasmic 2 OS=Homo sapiens GN=ACTG1 PE=1 SV=1	3.28913e+06	5.33564e+06	1.22389e+06	1.60515e+06	3.16024e+06	2.40138e+06	3.28913e+06	2.40138e+06
P61204	ADP-ribosylation factor 3 OS=Homo sapiens GN=ARF3 PE=1 SV=2	24331238	2.68608e+07	5.99216e+06	5471263	1.77416e+07	2.73451e+07	24331238	1.77416e+07
Q99584	Protein S100-A13 OS=Homo sapiens GN=S100A13 PE=1 SV=1		368245			226834	309510	368245	268172
Q9H488	GDP-fucose protein O-fucosyltransferase 1 OS=Homo sapiens GN=POFUT1 PE=1 SV=1	4.93719e+07	7.82436e+07	7.84455e+06	3.12875e+07	5.22097e+07	3.59389e+07	4.93719e+07	3.59389e+07
P31944	Caspase-14 OS=Homo sapiens GN=CASP14 PE=1 SV=2	405515	710055	81056.7	206930	295108	312792	405515	295108
P21266	Glutathione S-transferase Mu 3 OS=Homo sapiens GN=GSTM3 PE=1 SV=3	2.98186e+06	990030	1.62275e+06	2.57545e+06	1.17981e+06	980586	1.62275e+06	1.17981e+06
P01857	Ig gamma-1 chain C region OS=Homo sapiens GN=IGHG1 PE=1 SV=1	6.86161e+06	9.34604e+06	3.28639e+06	4.22007e+06	7.73683e+06	4.98084e+06	6.86161e+06	4.98084e+06
P43490	Nicotinamide phosphoribosyltransferase OS=Homo sapiens GN=NAMPT PE=1 SV=1	1.19665e+08	4.50536e+08	8.10993e+07	3.40277e+08	2.49849e+07	8.68391e+07	1.19665e+08	8.68391e+07
Q15435	Protein phosphatase 1 regulatory subunit 7 OS=Homo sapiens GN=PPP1R7 PE=1 SV=1	2.42624e+07	7.52198e+06	1.31516e+06	4.47284e+06	9.62601e+06	5.45615e+06	7.52198e+06	5.45615e+06
Q07955	Serine/arginine-rich splicing factor 1 OS=Homo sapiens GN=SRSF1 PE=1 SV=2	135844	305656		110045	172128	160119	220750	160119
P12259	Coagulation factor V OS=Homo sapiens GN=F5 PE=1 SV=4	1.05427e+06	1.28862e+06	232615	255308	763909	822158	1.05427e+06	763909
O43678	NADH dehydrogenase [ubiquinone] 1 alpha subcomplex subunit 2 OS=Homo sapiens GN=NDUFA2 PE=1 SV=3	611924	1.01271e+06	567424	443303	242820	808023	611924	443303
P21333	Filamin-A OS=Homo sapiens GN=FLNA PE=1 SV=4	753244	2.00086e+06		146664	997123	1.23164e+06	1.37705e+06	997123
P62277	40S ribosomal protein S13 OS=Homo sapiens GN=RPS13 PE=1 SV=2	9.29817e+07	1.2163e+08	9.22886e+06	2.96521e+07	6.72724e+07	9.20028e+07	9.29817e+07	6.72724e+07
Q16629	Serine/arginine-rich splicing factor 7 OS=Homo sapiens GN=SRSF7 PE=1 SV=1	1.24614e+06	2.46348e+06	436813	725982	899207	1.16459e+06	1.24614e+06	899207
P63104	14-3-3 protein zeta/delta OS=Homo sapiens GN=YWHAZ PE=1 SV=1	1.26446e+06	786956	171757	517158	1.40194e+06	567682	786956	567682
P50502	Hsc70-interacting protein OS=Homo sapiens GN=ST13 PE=1 SV=2	2.57076e+07	3.25796e+07	8.56397e+06	8.7188e+06	1.84209e+07	2.00862e+07	2.57076e+07	1.84209e+07
P00915	Carbonic anhydrase 1 OS=Homo sapiens GN=CA1 PE=1 SV=2	3.82569e+06	7.28808e+06	408569	1.8818e+06	3.72909e+06	2.73981e+06	3.82569e+06	2.73981e+06
P10606	Cytochrome c oxidase subunit 5B, mitochondrial OS=Homo sapiens GN=COX5B PE=1 SV=2	5.31175e+07	3.00134e+08	4.16685e+06	3.79922e+07	1.24803e+07	4.86891e+07	5.31175e+07	3.79922e+07
Q9Y5J7	Mitochondrial import inner membrane translocase subunit Tim9 OS=Homo sapiens GN=TIMM9 PE=1 SV=1	3.31211e+06	7684242	329937	2.36808e+06	1.86587e+06	2.56977e+06	3.31211e+06	2.36808e+06
P0DMV9	Heat shock 70 kDa protein 1B OS=Homo sapiens GN=HSPA1B PE=1 SV=1		202939		125751	145011	852210	202939	145011
P01764	Immunoglobulin heavy variable 3-23 OS=Homo sapiens GN=IGHV3-23 PE=1 SV=2	9.78763e+07	1.2084e+08	2.24658e+07	3.30513e+07	7.51548e+07	6.99371e+07	9.78763e+07	6.99371e+07
P01009	Alpha-1-antitrypsin OS=Homo sapiens GN=SERPINA1 PE=1 SV=3	2.04539e+06	3.29542e+06	98282.3	2.59744e+06		323161	2.04539e+06	1.4603e+06
P48163	NADP-dependent malic enzyme OS=Homo sapiens GN=ME1 PE=1 SV=1	1.70948e+07	2.51369e+07	5.69427e+06	3.63554e+07	4.66324e+06	1.22013e+07	1.70948e+07	1.22013e+07
P01023	Alpha-2-macroglobulin OS=Homo sapiens GN=A2M PE=1 SV=3	9.32669e+06	1.15212e+07	3.45114e+06	2.38486e+06	6.65275e+06	7.28889e+06	9.32669e+06	6.65275e+06
P62316	Small nuclear ribonucleoprotein Sm D2 OS=Homo sapiens GN=SNRPD2 PE=1 SV=1	7.12957e+06	2.40983e+07	1.83333e+06	3.44851e+07	2.42225e+06	5.08139e+06	7.12957e+06	5.08139e+06
P09429	High mobility group protein B1 OS=Homo sapiens GN=HMGB1 PE=1 SV=3	402074	1.23817e+06		1.12145e+06		42273.5	820124	581863
Q7L5N1	COP9 signalosome complex subunit 6 OS=Homo sapiens GN=COPS6 PE=1 SV=1	2.88719e+06	5.1098e+06	679116	2.17172e+06	2.04691e+06	1.07443e+06	2.88719e+06	2.04691e+06
P60953	Cell division control protein 42 homolog OS=Homo sapiens GN=CDC42 PE=1 SV=2		169091			147488	92047.5	169091	119768
P51648	Fatty aldehyde dehydrogenase OS=Homo sapiens GN=ALDH3A2 PE=1 SV=1	1.91228e+06	1.68991e+06	212103	556863	1.19596e+06	1.46577e+06	1.68991e+06	1.19596e+06
P20618	Proteasome subunit beta type-1 OS=Homo sapiens GN=PSMB1 PE=1 SV=2	1.59453e+06	4.31978e+06	627303	604817	1127998	1.19242e+06	1.59453e+06	1127998
Q13885	Tubulin beta-2A chain OS=Homo sapiens GN=TUBB2A PE=1 SV=1	1.5739e+06	2.68906e+06	304909	676242	1.11336e+06	1.41389e+06	1.5739e+06	1.11336e+06
P61978	Heterogeneous nuclear ribonucleoprotein K OS=Homo sapiens GN=HNRNPK PE=1 SV=1	1.70648e+06	3.66323e+06	778170	1.20401e+06	1.08102e+06	3.01666e+06	1.70648e+06	1.20401e+06
Q03154	Aminoacylase-1 OS=Homo sapiens GN=ACY1 PE=1 SV=1	1.50815e+07	1.86975e+07	8.74046e+06	5.52158e+06	1.06234e+07	1.07608e+07	1.50815e+07	1.06234e+07
P07339	Cathepsin D OS=Homo sapiens GN=CTSD PE=1 SV=1	1.2459e+06	2.51894e+06	497182	509468	1.93651e+06	876877	1.2459e+06	876877
P02654	Apolipoprotein C-I OS=Homo sapiens GN=APOC1 PE=1 SV=1	4.63873e+06	9.09348e+06	1.0061e+06	3.26182e+06	3.0472e+06	5.5396e+06	4.63873e+06	3.26182e+06
P13693	Translationally-controlled tumor protein OS=Homo sapiens GN=TPT1 PE=1 SV=1	2.31233e+06	1.56857e+06	766018	1.10284e+06	559721	1.14924e+06	1.56857e+06	1.10284e+06
P07910	Heterogeneous nuclear ribonucleoproteins C1/C2 OS=Homo sapiens GN=HNRNPC PE=1 SV=4		982054	510353		606876	441461	746203	524168
P12830	Cadherin-1 OS=Homo sapiens GN=CDH1 PE=1 SV=3	8.06942e+06	1.42141e+07	3.33168e+06	4.99158e+06	5.91594e+06	5.65279e+06	8.06942e+06	5.65279e+06
P16615	Sarcoplasmic/endoplasmic reticulum calcium ATPase 2 OS=Homo sapiens GN=ATP2A2 PE=1 SV=1	694840	831266	450956	486028	188315	556341	694840	486028
Q9Y5Z6	Beta-1,3-galactosyltransferase 1 OS=Homo sapiens GN=B3GALT1 PE=2 SV=1		133963		30314.2	93661.4	118449	133963	93661.4
P31213	3-oxo-5-alpha-steroid 4-dehydrogenase 2 OS=Homo sapiens GN=SRD5A2 PE=1 SV=1	5.67342e+06	2.11747e+06	1.4563e+06	1.48037e+06	1.29357e+06	4.28775e+06	2.11747e+06	1.48037e+06
P18085	ADP-ribosylation factor 4 OS=Homo sapiens GN=ARF4 PE=1 SV=3	3.0072e+06	5.41243e+06	772131	1.70285e+06	2.10236e+06	2.36199e+06	3.0072e+06	2.10236e+06
P20340	Ras-related protein Rab-6A OS=Homo sapiens GN=RAB6A PE=1 SV=3	134817				117665	70629.5	134817	94147
P30084	Enoyl-CoA hydratase, mitochondrial OS=Homo sapiens GN=ECHS1 PE=1 SV=4		298102		43937.6	207834	220070	298102	207834
P47897	Glutamine--tRNA ligase OS=Homo sapiens GN=QARS PE=1 SV=1	2.89384e+06	7374468	398206	1.76649e+06	2.0122e+06	4.59795e+06	2.89384e+06	2.0122e+06
P19404	NADH dehydrogenase [ubiquinone] flavoprotein 2, mitochondrial OS=Homo sapiens GN=NDUFV2 PE=1 SV=2	179821	45797.8			104471	52077.6	112809	78274.5
Q96NL6	Sodium channel and clathrin linker 1 OS=Homo sapiens GN=SCLT1 PE=1 SV=2	313645	935668		296774	524994	432787	624656	432787
P35908	Keratin, type II cytoskeletal 2 epidermal OS=Homo sapiens GN=KRT2 PE=1 SV=2		62585.9			43368.7	43115.3	62585.9	43242
P02462	Collagen alpha-1(IV) chain OS=Homo sapiens GN=COL4A1 PE=1 SV=3	2.17008e+08	2.37092e+08	2.79092e+08	2.8099e+08	1.40167e+08	1.63686e+08	2.37092e+08	1.63686e+08
P28066	Proteasome subunit alpha type-5 OS=Homo sapiens GN=PSMA5 PE=1 SV=3	7.63375e+08	8.27111e+08	8.9495e+08	5.70808e+08	5.67755e+08	9.36495e+08	8.27111e+08	5.70808e+08
Q9UBI6	Guanine nucleotide-binding protein G(I)/G(S)/G(O) subunit gamma-12 OS=Homo sapiens GN=GNG12 PE=1 SV=3	2.25912e+06	5.35157e+06	199958	548446	1.94419e+06	1.55779e+06	2.25912e+06	1.55779e+06
P07305	Histone H1.0 OS=Homo sapiens GN=H1F0 PE=1 SV=3	170725	120671			86798.8	113872	145698	100335
Q06830	Peroxiredoxin-1 OS=Homo sapiens GN=PRDX1 PE=1 SV=1	4.98336e+06	1.06156e+06	922243	1.85017e+06	730309	434064	1.06156e+06	730309
O15511	Actin-related protein 2/3 complex subunit 5 OS=Homo sapiens GN=ARPC5 PE=1 SV=3	8.9753e+07	1.26482e+08	2.2201e+07	4.05794e+07	6.17861e+07	6.16919e+07	8.9753e+07	6.16919e+07
Q15631	Translin OS=Homo sapiens GN=TSN PE=1 SV=1	1.03645e+06	1.21064e+06	306593	408680	1301679	711414	1.03645e+06	711414
P47755	F-actin-capping protein subunit alpha-2 OS=Homo sapiens GN=CAPZA2 PE=1 SV=3	185529	287751			163588	160210	236640	161899
Q13214	Semaphorin-3B OS=Homo sapiens GN=SEMA3B PE=2 SV=1	4.25457e+06	6.26808e+06	662208	1.10632e+06	3.58554e+06	2.90686e+06	4.25457e+06	2.90686e+06
P01042	Kininogen-1 OS=Homo sapiens GN=KNG1 PE=1 SV=2	17431303	1.15836e+07	8.16771e+06	7.90601e+06	6.58993e+06	1.90193e+07	1.15836e+07	7.90601e+06
P29218	Inositol monophosphatase 1 OS=Homo sapiens GN=IMPA1 PE=1 SV=1	772757	1.97663e+06	110179	960092		93616.3	772757	526854
P62081	40S ribosomal protein S7 OS=Homo sapiens GN=RPS7 PE=1 SV=1	917650	938160		79959.4	791961	632547	927905	632547
P61088	Ubiquitin-conjugating enzyme E2 N OS=Homo sapiens GN=UBE2N PE=1 SV=1	2.28872e+06	2.29688e+06	624888	647998	1.55795e+06	2.21104e+06	2.28872e+06	1.55795e+06
P00338	L-lactate dehydrogenase A chain OS=Homo sapiens GN=LDHA PE=1 SV=2	5.01501e+06	6.18616e+06	2.90134e+06	1.52664e+06	4.95402e+06	3.4136e+06	5.01501e+06	3.4136e+06
Q16082	Heat shock protein beta-2 OS=Homo sapiens GN=HSPB2 PE=1 SV=2	5.22128e+08	5.08888e+08	1.24707e+08	1.73473e+08	3.86724e+08	3.4616e+08	5.08888e+08	3.4616e+08
P07900	Heat shock protein HSP 90-alpha OS=Homo sapiens GN=HSP90AA1 PE=1 SV=5	536578		190433	124660	423555	247183	363505	247183
P05387	60S acidic ribosomal protein P2 OS=Homo sapiens GN=RPLP2 PE=1 SV=1	4.33681e+07	5.58056e+07	6.3273e+06	1.22436e+07	2.97909e+07	2.94788e+07	4.33681e+07	2.94788e+07
Q04760	Lactoylglutathione lyase OS=Homo sapiens GN=GLO1 PE=1 SV=4	6.15091e+06	1.20388e+07	1.55618e+06	1.94155e+06	4.43422e+06	4.17405e+06	6.15091e+06	4.17405e+06
Q8NCH0	Carbohydrate sulfotransferase 14 OS=Homo sapiens GN=CHST14 PE=1 SV=2	1.27908e+07	1.95935e+07	6.4566e+06	4.72105e+06	8.66991e+06	9.9988e+06	1.27908e+07	8.66991e+06
O75347	Tubulin-specific chaperone A OS=Homo sapiens GN=TBCA PE=1 SV=3	4.07574e+07	3.04067e+07	1.71123e+07	2.05788e+07	1.35367e+07	4.4264e+07	3.04067e+07	2.05788e+07
P06899	Histone H2B type 1-J OS=Homo sapiens GN=HIST1H2BJ PE=1 SV=3	581897	1.4291e+06	275580	393609	516976	286129	581897	393609
P28161	Glutathione S-transferase Mu 2 OS=Homo sapiens GN=GSTM2 PE=1 SV=2	12069890	18555766	3574738	7.42719e+06	9937717	8.16041e+06	12069890	8.16041e+06
P69905	Hemoglobin subunit alpha OS=Homo sapiens GN=HBA1 PE=1 SV=2	1.90043e+07	2.8521e+07	6.67949e+06	9.73164e+06	2.77115e+07	1.28269e+07	1.90043e+07	1.28269e+07
P26998	Beta-crystallin B3 OS=Homo sapiens GN=CRYBB3 PE=1 SV=4	2.59355e+09	6.96144e+09	1.64969e+08	1.74993e+09	4.81484e+08	2.24156e+09	2.59355e+09	1.74993e+09
P10253	Lysosomal alpha-glucosidase OS=Homo sapiens GN=GAA PE=1 SV=4	1.73331e+07	3.60616e+07	5.97925e+07	7.89636e+06	2.43037e+07	2.85927e+07	3.60616e+07	2.43037e+07
P62805	Histone H4 OS=Homo sapiens GN=HIST1H4A PE=1 SV=2	2.04866e+06	988407	1.7984e+06	1.21024e+06	1.08299e+06	2.73048e+06	1.7984e+06	1.21024e+06
Q92743	Serine protease HTRA1 OS=Homo sapiens GN=HTRA1 PE=1 SV=1	2.14098e+08	2.73191e+08	6.80032e+07	1.43946e+08	1.55236e+08	1.36233e+08	2.14098e+08	1.43946e+08
P68036	Ubiquitin-conjugating enzyme E2 L3 OS=Homo sapiens GN=UBE2L3 PE=1 SV=1	2.13995e+07	2.8091e+07	4.30531e+07	2.59579e+07	1.88289e+07	1.03938e+07	2.8091e+07	1.88289e+07
Q00839	Heterogeneous nuclear ribonucleoprotein U OS=Homo sapiens GN=HNRNPU PE=1 SV=6	347333	524197	86681.6	102741	325656	232727	347333	232727
P04908	Histone H2A type 1-B/E OS=Homo sapiens GN=HIST1H2AB PE=1 SV=2	4.39193e+06	7.11725e+06	664901	1.38145e+06	2.93307e+06	3.95209e+06	4.39193e+06	2.93307e+06
Q13347	Eukaryotic translation initiation factor 3 subunit I OS=Homo sapiens GN=EIF3I PE=1 SV=1	1.23622e+08	2.29356e+08	4.05199e+07	8.24466e+07	8.99463e+07	7.89125e+07	1.23622e+08	8.24466e+07
P30740	Leukocyte elastase inhibitor OS=Homo sapiens GN=SERPINB1 PE=1 SV=1	284615	652314			267806	356994	468465	312400
P02763	Alpha-1-acid glycoprotein 1 OS=Homo sapiens GN=ORM1 PE=1 SV=1	1.13617e+07	4.71753e+07	3.35059e+06	7.56204e+06	5.63058e+06	2.15065e+07	1.13617e+07	7.56204e+06
P61960	Ubiquitin-fold modifier 1 OS=Homo sapiens GN=UFM1 PE=1 SV=1	4.87415e+06	6.94911e+06	635234	7.50493e+06	1.55532e+06	3.24387e+06	4.87415e+06	3.24387e+06
P61769	Beta-2-microglobulin OS=Homo sapiens GN=B2M PE=1 SV=1	232287	292431		69277.6	174475	186129	262359	174475
Q5T749	Keratinocyte proline-rich protein OS=Homo sapiens GN=KPRP PE=1 SV=1	762849	567557	112187	826605	282323	377081	567557	377081
P07741	Adenine phosphoribosyltransferase OS=Homo sapiens GN=APRT PE=1 SV=2			774789	714853		314558	774789	514706
Q9BTT0	Acidic leucine-rich nuclear phosphoprotein 32 family member E OS=Homo sapiens GN=ANP32E PE=1 SV=1	2.03562e+06	3.33032e+06	113981	1.35213e+06	1.34917e+06	1.42548e+06	2.03562e+06	1.35213e+06
Q5SSJ5	Heterochromatin protein 1-binding protein 3 OS=Homo sapiens GN=HP1BP3 PE=1 SV=1	605129	1.09447e+06	169926	278125	401672	544198	605129	401672
Q09666	Neuroblast differentiation-associated protein AHNAK OS=Homo sapiens GN=AHNAK PE=1 SV=2	1.04639e+07	6.73854e+06	474898	1.70404e+06	4.7736e+06	4.4679e+06	6.73854e+06	4.4679e+06
P01591	Immunoglobulin J chain OS=Homo sapiens GN=JCHAIN PE=1 SV=4	9.75738e+07	1.448e+08	8.49003e+06	4.61064e+07	6.46919e+07	8.83774e+07	9.75738e+07	6.46919e+07
P62258	14-3-3 protein epsilon OS=Homo sapiens GN=YWHAE PE=1 SV=1	524292	705519	150493	653155	111526	347179	524292	347179
O43390	Heterogeneous nuclear ribonucleoprotein R OS=Homo sapiens GN=HNRNPR PE=1 SV=1	5.83577e+07	7.44169e+07	1.92258e+07	2.47677e+07	3.87633e+07	3.86273e+07	5.83577e+07	3.86273e+07
P31948	Stress-induced-phosphoprotein 1 OS=Homo sapiens GN=STIP1 PE=1 SV=1	1493615	3.77153e+06	361506	485946	986270	1.37065e+06	1493615	986270
P24666	Low molecular weight phosphotyrosine protein phosphatase OS=Homo sapiens GN=ACP1 PE=1 SV=3	3.56832e+06	3.76422e+06	1.60534e+06	1.02048e+06	3.10197e+06	2.35541e+06	3.56832e+06	2.35541e+06
P08238	Heat shock protein HSP 90-beta OS=Homo sapiens GN=HSP90AB1 PE=1 SV=4	1.15015e+06	1.90966e+06	99306.1	147504	1.05203e+06	758768	1.15015e+06	758768
P62917	60S ribosomal protein L8 OS=Homo sapiens GN=RPL8 PE=1 SV=2	1.33247e+07	1.74956e+07	2.22255e+06	5.18503e+06	1.13893e+07	8.78664e+06	1.33247e+07	8.78664e+06
P21291	Cysteine and glycine-rich protein 1 OS=Homo sapiens GN=CSRP1 PE=1 SV=3	3.13544e+06	4.91548e+06	629221	1.20123e+06	2.06573e+06	2.2122e+06	3.13544e+06	2.06573e+06
Q9UBM4	Opticin OS=Homo sapiens GN=OPTC PE=1 SV=1	2.6344e+06	1.58253e+06		1.23868e+06	2.18595e+06	1.38873e+06	2.10847e+06	1.38873e+06
P40121	Macrophage-capping protein OS=Homo sapiens GN=CAPG PE=1 SV=2	1.10342e+08	5.22452e+07	2.74963e+07	3.43418e+07	2.64548e+07	7.40863e+07	5.22452e+07	3.43418e+07
O43143	Pre-mRNA-splicing factor ATP-dependent RNA helicase DHX15 OS=Homo sapiens GN=DHX15 PE=1 SV=2	9.83831e+06	9.97978e+06	1.47593e+06	5.19826e+06	6.45813e+06	8.49391e+06	9.83831e+06	6.45813e+06
O00203	AP-3 complex subunit beta-1 OS=Homo sapiens GN=AP3B1 PE=1 SV=3	167194	589669	57024.8	109652	108882	225126	167194	109652
Q6IMN6	Caprin-2 OS=Homo sapiens GN=CAPRIN2 PE=1 SV=1	62713.1	137248	29110			41071.4	62713.1	41071.4
Q9NX14	NADH dehydrogenase [ubiquinone] 1 beta subcomplex subunit 11, mitochondrial OS=Homo sapiens GN=NDUFB11 PE=1 SV=1		290220		220071	66803.5	190008	290220	190008
O15230	Laminin subunit alpha-5 OS=Homo sapiens GN=LAMA5 PE=1 SV=8	455848	809261		373497	413198	460751	632554	413198
P49189	4-trimethylaminobutyraldehyde dehydrogenase OS=Homo sapiens GN=ALDH9A1 PE=1 SV=3	1.86772e+08	2.3592e+08	9.47442e+07	9.19511e+07	1.21695e+08	1.3392e+08	1.86772e+08	1.21695e+08
P62753	40S ribosomal protein S6 OS=Homo sapiens GN=RPS6 PE=1 SV=1	6.1905e+06	1.40103e+07	1.23875e+06	2.47065e+06	6.93225e+06	4.03319e+06	6.1905e+06	4.03319e+06
P62424	60S ribosomal protein L7a OS=Homo sapiens GN=RPL7A PE=1 SV=2	1.48034e+06	2.95427e+06	323105	872147	962097	1.56668e+06	1.48034e+06	962097
Q8TF42	Ubiquitin-associated and SH3 domain-containing protein B OS=Homo sapiens GN=UBASH3B PE=1 SV=2	4.30343e+06	9.52784e+06	756016	1.74684e+06	2.79485e+06	3.64084e+06	4.30343e+06	2.79485e+06
P30044	Peroxiredoxin-5, mitochondrial OS=Homo sapiens GN=PRDX5 PE=1 SV=4	1.20002e+06	2.96011e+06	49846.4	776285	113297	830668	1.20002e+06	776285
O75369	Filamin-B OS=Homo sapiens GN=FLNB PE=1 SV=2	1.48415e+07	2.37984e+07	2.27931e+06	5.58833e+06	1.04377e+07	9.59555e+06	1.48415e+07	9.59555e+06
P16403	Histone H1.2 OS=Homo sapiens GN=HIST1H1C PE=1 SV=2	9.54848e+07	1.22075e+08	6.6872e+06	3.04439e+07	6.17248e+07	8.97987e+07	9.54848e+07	6.17248e+07
P22061	Protein-L-isoaspartate(D-aspartate) O-methyltransferase OS=Homo sapiens GN=PCMT1 PE=1 SV=4	4.36014e+07	7.10662e+07	1.71037e+07	2.48019e+07	3.34965e+07	2.81785e+07	4.36014e+07	2.81785e+07
P35237	Serpin B6 OS=Homo sapiens GN=SERPINB6 PE=1 SV=3	5.43697e+06	7.05715e+06	2.46385e+06	1.90112e+06	4.20792e+06	3.50584e+06	5.43697e+06	3.50584e+06
O75323	Protein NipSnap homolog 2 OS=Homo sapiens GN=GBAS PE=1 SV=1	6.8062e+06	1.03429e+07	3.5196e+06	1.47884e+06	6.4336e+06	4.38672e+06	6.8062e+06	4.38672e+06
Q96ET8	Golgi apparatus membrane protein TVP23 homolog C OS=Homo sapiens GN=TVP23C PE=1 SV=3		804187	54954.7	255312	336564	276825	429571	276825
O60437	Periplakin OS=Homo sapiens GN=PPL PE=1 SV=4	567304	425142	237260	273555	230308	394478	425142	273555
P07093	Glia-derived nexin OS=Homo sapiens GN=SERPINE2 PE=1 SV=1	2.44203e+06	6.72365e+06	89538.3	529807	2.97477e+06	1.56947e+06	2.44203e+06	1.56947e+06
O14979	Heterogeneous nuclear ribonucleoprotein D-like OS=Homo sapiens GN=HNRNPDL PE=1 SV=3	3.19924e+06	1.45344e+06	1.65247e+06	1.68799e+06	595896	1.06073e+06	1.65247e+06	1.06073e+06
Q08431	Lactadherin OS=Homo sapiens GN=MFGE8 PE=1 SV=2	829514	756278	254625	173316	1.22212e+06	484956	756278	484956
P00918	Carbonic anhydrase 2 OS=Homo sapiens GN=CA2 PE=1 SV=2	1.07279e+07	6.44914e+06	2.95793e+06	4.13528e+06	2.48397e+06	1.04288e+07	6.44914e+06	4.13528e+06
P29692	Elongation factor 1-delta OS=Homo sapiens GN=EEF1D PE=1 SV=5	3.49881e+06	1.3531e+07	909925	2.24284e+06	1.49239e+06	4.26548e+06	3.49881e+06	2.24284e+06
Q06481	Amyloid-like protein 2 OS=Homo sapiens GN=APLP2 PE=1 SV=2	3.80084e+06	6.1536e+06	789540	1.62041e+06	3.12317e+06	2.43628e+06	3.80084e+06	2.43628e+06
Q8TDB4	Protein MGARP OS=Homo sapiens GN=MGARP PE=1 SV=1		293008			164257	211150	293008	187703
Q13185	Chromobox protein homolog 3 OS=Homo sapiens GN=CBX3 PE=1 SV=4	1.54448e+07	3.21161e+07	2.93633e+06	9.88151e+06	7.39982e+06	1.06676e+07	1.54448e+07	9.88151e+06
O75367	Core histone macro-H2A.1 OS=Homo sapiens GN=H2AFY PE=1 SV=4	208432	503978			218336	236812	356205	227574
Q9HC38	Glyoxalase domain-containing protein 4 OS=Homo sapiens GN=GLOD4 PE=1 SV=1	2.71431e+06	4.0871e+06	1.29028e+06	1.14536e+06	1.73117e+06	1.89317e+06	2.71431e+06	1.73117e+06
P23246	Splicing factor, proline- and glutamine-rich OS=Homo sapiens GN=SFPQ PE=1 SV=2	8.94951e+06	1.47348e+07	3.87624e+06	4.04338e+06	9.98978e+06	5.70532e+06	8.94951e+06	5.70532e+06
P30050	60S ribosomal protein L12 OS=Homo sapiens GN=RPL12 PE=1 SV=1	1.07815e+06	906093		291331		972242	992120	631786
Q9UHG3	Prenylcysteine oxidase 1 OS=Homo sapiens GN=PCYOX1 PE=1 SV=3	1.26648e+06	1.39249e+06	183787	488643	805428	1.07642e+06	1.26648e+06	805428
P68402	Platelet-activating factor acetylhydrolase IB subunit beta OS=Homo sapiens GN=PAFAH1B2 PE=1 SV=1	3.53637e+07	6.28457e+07	4.65783e+07	2.68803e+07	2.95969e+07	3.90808e+07	4.65783e+07	2.95969e+07
Q99536	Synaptic vesicle membrane protein VAT-1 homolog OS=Homo sapiens GN=VAT1 PE=1 SV=2	719941	732683	38901.6	225099	504803	456975	719941	456975
Q04837	Single-stranded DNA-binding protein, mitochondrial OS=Homo sapiens GN=SSBP1 PE=1 SV=1	4.13292e+06	3673019	154316	1.40539e+06	2.36561e+06	2.32694e+06	3673019	2.32694e+06
Q6NUI6	Chondroadherin-like protein OS=Homo sapiens GN=CHADL PE=1 SV=2	387459	389051	81459.7	245386	221422	344751	387459	245386
Q92954	Proteoglycan 4 OS=Homo sapiens GN=PRG4 PE=1 SV=2	1.92274e+07	14030686	5.27217e+06	4.76924e+06	8.87408e+06	1.07899e+07	14030686	8.87408e+06
Q86UD1	Out at first protein homolog OS=Homo sapiens GN=OAF PE=2 SV=1	8.18096e+06	1.98748e+06	535149	1.8991e+06	1.25539e+06	704826	1.98748e+06	1.25539e+06
Q9BUR5	MICOS complex subunit MIC26 OS=Homo sapiens GN=APOO PE=1 SV=1	1.1783e+06	1.16556e+06	517799	515635	735349	1.32543e+06	1.16556e+06	735349
Q14677	Clathrin interactor 1 OS=Homo sapiens GN=CLINT1 PE=1 SV=1		406154	257690	117592		300623	331922	209108
P14314	Glucosidase 2 subunit beta OS=Homo sapiens GN=PRKCSH PE=1 SV=2	147615		55714.7	194822	63992.8	58799.9	101665	63992.8
P31323	cAMP-dependent protein kinase type II-beta regulatory subunit OS=Homo sapiens GN=PRKAR2B PE=1 SV=3	871274	3.42385e+06	1.52683e+06	319265	960122	1.71836e+06	1.52683e+06	960122
P04843	Dolichyl-diphosphooligosaccharide--protein glycosyltransferase subunit 1 OS=Homo sapiens GN=RPN1 PE=1 SV=1	383225	316665			276566	162466	349945	219516
P84098	60S ribosomal protein L19 OS=Homo sapiens GN=RPL19 PE=1 SV=1	832871	1.61678e+06		616945	802467	767997	1.22482e+06	767997
P02489	Alpha-crystallin A chain OS=Homo sapiens GN=CRYAA PE=1 SV=2	703182	992923	228227	440467	310669	782579	703182	440467
P39656	Dolichyl-diphosphooligosaccharide--protein glycosyltransferase 48 kDa subunit OS=Homo sapiens GN=DDOST PE=1 SV=4	2.48942e+09	2.6172e+09	1.78368e+09	7.19888e+08	2.92384e+09	1.55702e+09	2.48942e+09	1.55702e+09
P02545	Prelamin-A/C OS=Homo sapiens GN=LMNA PE=1 SV=1	207637	322202		145810		185451	264919	165630
P00750	Tissue-type plasminogen activator OS=Homo sapiens GN=PLAT PE=1 SV=1	7.16055e+07	9.20973e+07	1.90853e+07	3.60652e+07	4.46789e+07	6.45682e+07	7.16055e+07	4.46789e+07
B9A064	Immunoglobulin lambda-like polypeptide 5 OS=Homo sapiens GN=IGLL5 PE=2 SV=2	2.72544e+06	3.04927e+06	1.22934e+06	1.69977e+06	2.46089e+06	1.55146e+06	2.72544e+06	1.69977e+06
P84103	Serine/arginine-rich splicing factor 3 OS=Homo sapiens GN=SRSF3 PE=1 SV=1	44005644	9.22488e+07	1.62342e+07	8.28582e+07	9.71777e+06	2.74288e+07	44005644	2.74288e+07
P58215	Lysyl oxidase homolog 3 OS=Homo sapiens GN=LOXL3 PE=2 SV=1	1.06336e+06	1.78649e+06	283737	333402	662507	1.81081e+06	1.06336e+06	662507
Q99714	3-hydroxyacyl-CoA dehydrogenase type-2 OS=Homo sapiens GN=HSD17B10 PE=1 SV=3	108324	144464	162441		105733	74248.8	144464	89991.1
P31937	3-hydroxyisobutyrate dehydrogenase, mitochondrial OS=Homo sapiens GN=HIBADH PE=1 SV=2	6.28725e+06	7.50102e+06	1.47394e+06	580664	4.48946e+06	3.91375e+06	6.28725e+06	3.91375e+06
P05388	60S acidic ribosomal protein P0 OS=Homo sapiens GN=RPLP0 PE=1 SV=1	229441	943766		364904	324807	654028	586603	364904
P52758	Ribonuclease UK114 OS=Homo sapiens GN=HRSP12 PE=1 SV=1	2.46429e+06	4.54906e+06	344245	1.09083e+06	1.53033e+06	2.34643e+06	2.46429e+06	1.53033e+06
P02774	Vitamin D-binding protein OS=Homo sapiens GN=GC PE=1 SV=1	3.00195e+06	2.23245e+06	91711.9	965636	1.38445e+06	4.72052e+06	2.23245e+06	1.38445e+06
P02795	Metallothionein-2 OS=Homo sapiens GN=MT2A PE=1 SV=1	2.12857e+06	2.89869e+06	543420	4.40094e+06	134704	1.31721e+06	2.12857e+06	1.31721e+06
P09211	Glutathione S-transferase P OS=Homo sapiens GN=GSTP1 PE=1 SV=2	13075143	1.65037e+06	10895004	4.2633e+06	7.7499e+06	6.74002e+06	10895004	6.74002e+06
Q14974	Importin subunit beta-1 OS=Homo sapiens GN=KPNB1 PE=1 SV=2	1.23618e+08	1.93748e+08	2.8553e+07	4.97802e+07	1.11537e+08	7.62537e+07	1.23618e+08	7.62537e+07
P09529	Inhibin beta B chain OS=Homo sapiens GN=INHBB PE=1 SV=2		799505			864799	120522	799505	492660
P80297	Metallothionein-1X OS=Homo sapiens GN=MT1X PE=1 SV=1	243297	273413	55296.8	149250	93597.8	783032	243297	149250
P01597	Ig kappa chain V-I region DEE OS=Homo sapiens PE=1 SV=1		4.79164e+06	1.62028e+06		1.76773e+06	2.15791e+06	3.20596e+06	1.96282e+06
P24539	ATP synthase F(0) complex subunit B1, mitochondrial OS=Homo sapiens GN=ATP5F1 PE=1 SV=2	238894	349336		204216		155206	294115	179711
P63167	Dynein light chain 1, cytoplasmic OS=Homo sapiens GN=DYNLL1 PE=1 SV=1	3.76523e+06	8.28014e+06	210469	2.28939e+06	2.23773e+06	3.14254e+06	3.76523e+06	2.28939e+06
Q9NPJ3	Acyl-coenzyme A thioesterase 13 OS=Homo sapiens GN=ACOT13 PE=1 SV=1	2.13039e+06	2.27468e+06	883429	782496	1.82804e+06	1.29515e+06	2.13039e+06	1.29515e+06
Q16795	NADH dehydrogenase [ubiquinone] 1 alpha subcomplex subunit 9, mitochondrial OS=Homo sapiens GN=NDUFA9 PE=1 SV=2	589657	494790	139492	155286	300740	302878	494790	300740
Q9BXK5	Bcl-2-like protein 13 OS=Homo sapiens GN=BCL2L13 PE=1 SV=1	133548	445967		106365	232167	175371	289757	175371
P27348	14-3-3 protein theta OS=Homo sapiens GN=YWHAQ PE=1 SV=1	1.14109e+07	2.87517e+07	1.0484e+06	6.90061e+06	5.17552e+06	8.5026e+06	1.14109e+07	6.90061e+06
Q14061	Cytochrome c oxidase copper chaperone OS=Homo sapiens GN=COX17 PE=1 SV=2	6.92587e+06	6.54584e+06	779329	1.60668e+06	4.57889e+06	3.95622e+06	6.54584e+06	3.95622e+06
P55809	Succinyl-CoA:3-ketoacid coenzyme A transferase 1, mitochondrial OS=Homo sapiens GN=OXCT1 PE=1 SV=1	573452	1.08794e+06			463937	537889	830693	500913
P53597	Succinate--CoA ligase [ADP/GDP-forming] subunit alpha, mitochondrial OS=Homo sapiens GN=SUCLG1 PE=1 SV=4		332081			133969	266488	332081	200229
P02647	Apolipoprotein A-I OS=Homo sapiens GN=APOA1 PE=1 SV=1	7.63943e+06	2.19623e+06	753458	1.32371e+06	1.30583e+06	2.38731e+06	2.19623e+06	1.32371e+06
Q9NQI0	Probable ATP-dependent RNA helicase DDX4 OS=Homo sapiens GN=DDX4 PE=1 SV=2	4.14363e+07	5.34846e+07	5.84746e+06	5.8981e+07	7.5415e+06	2.49658e+07	4.14363e+07	2.49658e+07
O00264	Membrane-associated progesterone receptor component 1 OS=Homo sapiens GN=PGRMC1 PE=1 SV=3	56497.2	74107.7		24457.1		54059.3	65302.5	39258.2
Q01518	Adenylyl cyclase-associated protein 1 OS=Homo sapiens GN=CAP1 PE=1 SV=5	1883832	1.8456e+06	278707	672286	1.10918e+06	1.32229e+06	1.8456e+06	1.10918e+06
P51991	Heterogeneous nuclear ribonucleoprotein A3 OS=Homo sapiens GN=HNRNPA3 PE=1 SV=2	1.0555e+07	1.20094e+07	1.98193e+06	3.23358e+06	6.37043e+06	6.33433e+06	1.0555e+07	6.33433e+06
Q9BSG5	Retbindin OS=Homo sapiens GN=RTBDN PE=1 SV=2	5.72927e+06	9.52267e+06	826090	2.32656e+06	4.28901e+06	3.43657e+06	5.72927e+06	3.43657e+06
Q9UKY7	Protein CDV3 homolog OS=Homo sapiens GN=CDV3 PE=1 SV=1	2.70698e+06	800737	1.2461e+06	2.303e+06	230149	747125	1.2461e+06	747125
Q9NQX7	Integral membrane protein 2C OS=Homo sapiens GN=ITM2C PE=1 SV=1	422974	5059030	121517	137563	475981	253522	422974	253522
Q13275	Semaphorin-3F OS=Homo sapiens GN=SEMA3F PE=2 SV=2	346983				153987	261643	346983	207815
Q9NS84	Carbohydrate sulfotransferase 7 OS=Homo sapiens GN=CHST7 PE=1 SV=2	931641	571320	225929	341544	263244	450415	571320	341544
O43488	Aflatoxin B1 aldehyde reductase member 2 OS=Homo sapiens GN=AKR7A2 PE=1 SV=3	83217.4	83682.3	55078.1			49670.5	83217.4	49670.5
O95715	C-X-C motif chemokine 14 OS=Homo sapiens GN=CXCL14 PE=1 SV=2	1.75172e+06	2.40837e+06		464830	1.24026e+06	1.34386e+06	2.08005e+06	1.24026e+06
Q13561	Dynactin subunit 2 OS=Homo sapiens GN=DCTN2 PE=1 SV=4	3.23005e+07	1.512e+08	1.40449e+08	8.35198e+07	5.00889e+07	1.90073e+08	1.40449e+08	8.35198e+07
P02794	Ferritin heavy chain OS=Homo sapiens GN=FTH1 PE=1 SV=2	409568	327563	79268.9	71806	277045	194455	327563	194455
P62249	40S ribosomal protein S16 OS=Homo sapiens GN=RPS16 PE=1 SV=2	2.02321e+06	797957	856035	297125	617729	508176	856035	508176
P52209	6-phosphogluconate dehydrogenase, decarboxylating OS=Homo sapiens GN=PGD PE=1 SV=3	2832173	2.65406e+06	85334.3	1.38918e+06	1574018	2.23124e+06	2.65406e+06	1574018
Q96CW1	AP-2 complex subunit mu OS=Homo sapiens GN=AP2M1 PE=1 SV=2	9.25046e+07	1.35004e+08	5.39268e+06	1.72534e+07	8.95664e+07	5.48039e+07	9.25046e+07	5.48039e+07
Q14697	Neutral alpha-glucosidase AB OS=Homo sapiens GN=GANAB PE=1 SV=3		221799			137578	125166	221799	131372
P62873	Guanine nucleotide-binding protein G(I)/G(S)/G(T) subunit beta-1 OS=Homo sapiens GN=GNB1 PE=1 SV=3	1.92674e+07	2.61581e+07	3.04311e+06	6.16632e+06	1.14046e+07	2.53126e+07	1.92674e+07	1.14046e+07
Q15843	NEDD8 OS=Homo sapiens GN=NEDD8 PE=1 SV=1	431822		169748		177548		300785	177548
P50570	Dynamin-2 OS=Homo sapiens GN=DNM2 PE=1 SV=2	617081	641688	103112			363851	617081	363851
P02746	Complement C1q subcomponent subunit B OS=Homo sapiens GN=C1QB PE=1 SV=3	287492	393958		69079.1	349845	200210	340725	200210
Q14914	Prostaglandin reductase 1 OS=Homo sapiens GN=PTGR1 PE=1 SV=2	1.66463e+06	3.07266e+06	807646	1.32873e+06	949092	976511	1.66463e+06	976511
P20810	Calpastatin OS=Homo sapiens GN=CAST PE=1 SV=4	282104	1.16565e+06			508940	339164	723877	424052
P55268	Laminin subunit beta-2 OS=Homo sapiens GN=LAMB2 PE=1 SV=2	237764	393048		175136	184625	298423	315406	184625
Q53EL6	Programmed cell death protein 4 OS=Homo sapiens GN=PDCD4 PE=1 SV=2	1.22776e+08	1.69657e+08	6.16888e+07	6.29046e+07	7.17603e+07	8.4129e+07	1.22776e+08	7.17603e+07
O95865	N(G),N(G)-dimethylarginine dimethylaminohydrolase 2 OS=Homo sapiens GN=DDAH2 PE=1 SV=1		330474			106776	278060	330474	192418
Q66LE6	Serine/threonine-protein phosphatase 2A 55 kDa regulatory subunit B delta isoform OS=Homo sapiens GN=PPP2R2D PE=2 SV=1	1.83616e+06	2.69248e+06	1.36551e+06	989344	1.38731e+06	1.06586e+06	1.83616e+06	1.06586e+06
Q9NUP9	Protein lin-7 homolog C OS=Homo sapiens GN=LIN7C PE=1 SV=1	31140.2	80710.1			35545.3	29353.6	55925.1	32449.5
P09651	Heterogeneous nuclear ribonucleoprotein A1 OS=Homo sapiens GN=HNRNPA1 PE=1 SV=5	1.95063e+06	1.25399e+06	274748		617640	834243	1.25399e+06	725942
Q8IVN8	Somatomedin-B and thrombospondin type-1 domain-containing protein OS=Homo sapiens GN=SBSPON PE=1 SV=2	5.59505e+06	8.43881e+06	1.68244e+06	3.2291e+06	3.42491e+06	3.02157e+06	5.59505e+06	3.2291e+06
Q9Y6M9	NADH dehydrogenase [ubiquinone] 1 beta subcomplex subunit 9 OS=Homo sapiens GN=NDUFB9 PE=1 SV=3	7.84998e+06	1.63273e+07	5.74277e+06	3.89164e+06	4.52896e+06	4.89597e+06	7.84998e+06	4.52896e+06
A5D8T8	C-type lectin domain family 18 member A OS=Homo sapiens GN=CLEC18A PE=1 SV=3	53032.5	784552		168409	281553	241352	418792	241352
P43034	Platelet-activating factor acetylhydrolase IB subunit alpha OS=Homo sapiens GN=PAFAH1B1 PE=1 SV=2	3.65697e+07	4.45927e+07	8.65687e+06	3.85444e+06	2.10121e+07	2.28478e+07	3.65697e+07	2.10121e+07
P84243	Histone H3.3 OS=Homo sapiens GN=H3F3A PE=1 SV=2	4.90441e+06	5.48971e+06	6.77303e+06	3.15329e+06	3.67343e+06	3.11536e+06	5.48971e+06	3.15329e+06
P56378	6.8 kDa mitochondrial proteolipid OS=Homo sapiens GN=MP68 PE=1 SV=1	1.45314e+08	1.91849e+08	4.15288e+07	8.36742e+07	8.34538e+07	8.13031e+07	1.45314e+08	8.34538e+07
Q07021	Complement component 1 Q subcomponent-binding protein, mitochondrial OS=Homo sapiens GN=C1QBP PE=1 SV=1	118661	1.09427e+06		164081	490307	348017	606465	348017
P30047	GTP cyclohydrolase 1 feedback regulatory protein OS=Homo sapiens GN=GCHFR PE=1 SV=3	1.47651e+06	1.79322e+06	334599	846524	1.2249e+06	777399	1.47651e+06	846524
P01834	Ig kappa chain C region OS=Homo sapiens GN=IGKC PE=1 SV=1	1.23199e+06	5.07435e+06	244596	447687	1.45025e+06	705428	1.23199e+06	705428
Q8IYT3	Coiled-coil domain-containing protein 170 OS=Homo sapiens GN=CCDC170 PE=1 SV=3	8.36512e+07	1.61093e+08	3.90062e+07	1.55525e+08	1.02715e+07	4.7812e+07	8.36512e+07	4.7812e+07
P22314	Ubiquitin-like modifier-activating enzyme 1 OS=Homo sapiens GN=UBA1 PE=1 SV=3	4.27138e+06	4593985	1.70811e+06	2.44001e+06	4.11743e+06	2.14081e+06	4.27138e+06	2.44001e+06
P01620	Ig kappa chain V-III region SIE OS=Homo sapiens PE=1 SV=1	8.14498e+06	1.07881e+07	612169	1.51924e+06	6.73166e+06	4.652e+06	8.14498e+06	4.652e+06
Q96HF1	Secreted frizzled-related protein 2 OS=Homo sapiens GN=SFRP2 PE=1 SV=2	1.27429e+06	4.15475e+06	442955	2.92923e+06	243174	727166	1.27429e+06	727166
P40227	T-complex protein 1 subunit zeta OS=Homo sapiens GN=CCT6A PE=1 SV=3	7.84264e+06	9.19687e+06	3.5221e+06	4.47529e+06	2.23387e+06	6.65125e+06	7.84264e+06	4.47529e+06
P20073	Annexin A7 OS=Homo sapiens GN=ANXA7 PE=1 SV=3	1.89675e+07	1.75183e+07	2.34408e+07	1.08173e+07	1.69969e+07	9.52265e+06	1.89675e+07	1.08173e+07
Q9NRX3	NADH dehydrogenase [ubiquinone] 1 alpha subcomplex subunit 4-like 2 OS=Homo sapiens GN=NDUFA4L2 PE=3 SV=1	1.46124e+06	1.50185e+06	80065.4	1.04331e+06	833241	628696	1.46124e+06	833241
P05023	Sodium/potassium-transporting ATPase subunit alpha-1 OS=Homo sapiens GN=ATP1A1 PE=1 SV=1		677063		244186	392289	385745	677063	385745
P37802	Transgelin-2 OS=Homo sapiens GN=TAGLN2 PE=1 SV=3	3.87392e+07	3.14682e+07	3.02369e+06	7.67123e+06	1.79235e+07	2.4057e+07	3.14682e+07	1.79235e+07
Q9BRF8	Serine/threonine-protein phosphatase CPPED1 OS=Homo sapiens GN=CPPED1 PE=1 SV=3	5.29496e+07	6.55631e+07	4.54523e+06	1.41096e+07	3.01407e+07	4.25507e+07	5.29496e+07	3.01407e+07
P07954	Fumarate hydratase, mitochondrial OS=Homo sapiens GN=FH PE=1 SV=3	267397	451608			195797	212266	359503	204031
P62942	Peptidyl-prolyl cis-trans isomerase FKBP1A OS=Homo sapiens GN=FKBP1A PE=1 SV=2	1.69925e+06	3.29643e+06	197685	730143	963676	1.3785e+06	1.69925e+06	963676
P02730	Band 3 anion transport protein OS=Homo sapiens GN=SLC4A1 PE=1 SV=3		434147	79590.2	62382.8	228064	145639	256868	145639
P35580	Myosin-10 OS=Homo sapiens GN=MYH10 PE=1 SV=3		736568		264493		570287	736568	417390
Q9UMY4	Sorting nexin-12 OS=Homo sapiens GN=SNX12 PE=1 SV=3	2.24433e+06	2.87894e+06	110786	503309	1.27172e+06	1.85888e+06	2.24433e+06	1.27172e+06
P28482	Mitogen-activated protein kinase 1 OS=Homo sapiens GN=MAPK1 PE=1 SV=3	306251	513954	81985.1	161652	403375	173402	306251	173402
Q02809	Procollagen-lysine,2-oxoglutarate 5-dioxygenase 1 OS=Homo sapiens GN=PLOD1 PE=1 SV=2	1.06159e+06	457548	98775.2	120429	397000		457548	258714
P40939	Trifunctional enzyme subunit alpha, mitochondrial OS=Homo sapiens GN=HADHA PE=1 SV=2	1.73728e+06	3.03282e+06	1.17864e+06	981691	906373	1.68586e+06	1.73728e+06	981691
Q9GZM7	Tubulointerstitial nephritis antigen-like OS=Homo sapiens GN=TINAGL1 PE=1 SV=1	9.03911e+06	5.8297e+06	131266	1.66227e+06	3.28806e+06	5.10321e+06	5.8297e+06	3.28806e+06
P06753	Tropomyosin alpha-3 chain OS=Homo sapiens GN=TPM3 PE=1 SV=2	4.17806e+06	7.20597e+06	3.43028e+07	1.3458e+06	4056827	7.08626e+06	7.20597e+06	4056827
P52594	Arf-GAP domain and FG repeat-containing protein 1 OS=Homo sapiens GN=AGFG1 PE=1 SV=2	6.18614e+06	8.63583e+06	1394929	2.45982e+06	3.45895e+06	3.88765e+06	6.18614e+06	3.45895e+06
P55083	Microfibril-associated glycoprotein 4 OS=Homo sapiens GN=MFAP4 PE=1 SV=2	182358	364419				152798	273389	152798
P32119	Peroxiredoxin-2 OS=Homo sapiens GN=PRDX2 PE=1 SV=5		624307	144924		212933	216641	384615	214787
O15371	Eukaryotic translation initiation factor 3 subunit D OS=Homo sapiens GN=EIF3D PE=1 SV=1	6.25896e+07	9.35889e+07	7.77947e+06	3.49355e+07	2.63235e+07	4.06324e+07	6.25896e+07	3.49355e+07
P10909	Clusterin OS=Homo sapiens GN=CLU PE=1 SV=1	255592	315296		72429.4	311901	159200	285444	159200
P08572	Collagen alpha-2(IV) chain OS=Homo sapiens GN=COL4A2 PE=1 SV=4	1.72647e+09	1.58385e+09	4.86251e+08	8.79822e+08	5.81967e+08	1.15549e+09	1.58385e+09	8.79822e+08
Q8N3Z0	Inactive serine protease 35 OS=Homo sapiens GN=PRSS35 PE=2 SV=2	3.90373e+08	6.45e+08	5.518e+08	2.46762e+08	3.06417e+08	4.72988e+08	5.518e+08	3.06417e+08
P14174	Macrophage migration inhibitory factor OS=Homo sapiens GN=MIF PE=1 SV=4	514928	531636	518907		114810	461369	518907	288090
Q00325	Phosphate carrier protein, mitochondrial OS=Homo sapiens GN=SLC25A3 PE=1 SV=2	7.11039e+07	8.27557e+07	2.0359e+07	2.97347e+07	4.7026e+07	3.93535e+07	7.11039e+07	3.93535e+07
O75380	NADH dehydrogenase [ubiquinone] iron-sulfur protein 6, mitochondrial OS=Homo sapiens GN=NDUFS6 PE=1 SV=1	3.91865e+06	3.75402e+06	166061	1.51054e+06	2.0766e+06	2.92964e+06	3.75402e+06	2.0766e+06
P36543	V-type proton ATPase subunit E 1 OS=Homo sapiens GN=ATP6V1E1 PE=1 SV=1	1.381e+06	2.9585e+06	303315	771327	763253	571109	1.381e+06	763253
P25786	Proteasome subunit alpha type-1 OS=Homo sapiens GN=PSMA1 PE=1 SV=1		330705			150178	214497	330705	182337
P59665	Neutrophil defensin 1 OS=Homo sapiens GN=DEFA1 PE=1 SV=1	2.30142e+06	1.51796e+06		373059		1.73067e+06	1.90969e+06	1.05187e+06
P54652	Heat shock-related 70 kDa protein 2 OS=Homo sapiens GN=HSPA2 PE=1 SV=1	37708182	16879889	4593268	1.31415e+07	3.81766e+06	9.29715e+06	16879889	9.29715e+06
P68104	Elongation factor 1-alpha 1 OS=Homo sapiens GN=EEF1A1 PE=1 SV=1	1.14805e+07	1.20847e+07	2.03629e+06	4.23508e+06	1.3096e+07	6.29465e+06	1.14805e+07	6.29465e+06
P12814	Alpha-actinin-1 OS=Homo sapiens GN=ACTN1 PE=1 SV=2	7.09269e+07	7.00625e+07	1.83893e+07	3.10507e+07	4.915e+07	3.82787e+07	7.00625e+07	3.82787e+07
P08493	Matrix Gla protein OS=Homo sapiens GN=MGP PE=1 SV=2	5.32839e+06	1.08453e+07	911172	1.19008e+06	2.90977e+06	5.0597e+06	5.32839e+06	2.90977e+06
P35080	Profilin-2 OS=Homo sapiens GN=PFN2 PE=1 SV=3	2.85209e+07	1.36213e+07	4.46469e+06	7.43468e+06	4.97161e+06	1.62083e+07	1.36213e+07	7.43468e+06
P28074	Proteasome subunit beta type-5 OS=Homo sapiens GN=PSMB5 PE=1 SV=3	2.02243e+06	2.68572e+06	896973	761451	1.64007e+06	1.10301e+06	2.02243e+06	1.10301e+06
P61158	Actin-related protein 3 OS=Homo sapiens GN=ACTR3 PE=1 SV=3	2.10707e+07	3.18504e+07	4.77048e+07	9.56169e+06	1.73631e+07	2.34555e+07	3.18504e+07	1.73631e+07
Q8N474	Secreted frizzled-related protein 1 OS=Homo sapiens GN=SFRP1 PE=1 SV=1	3.191e+06	3.94696e+06	472060	145797	2.45223e+06	1.7387e+06	3.191e+06	1.7387e+06
P08670	Vimentin OS=Homo sapiens GN=VIM PE=1 SV=4	644235	2.6205e+06	166903	237279	350379	400823	644235	350379
Q92824	Proprotein convertase subtilisin/kexin type 5 OS=Homo sapiens GN=PCSK5 PE=1 SV=4	2.49811e+09	3.59828e+09	7.73947e+08	1.00543e+09	1.89904e+09	1.35537e+09	2.49811e+09	1.35537e+09
Q9GZS3	WD repeat-containing protein 61 OS=Homo sapiens GN=WDR61 PE=1 SV=1	495152	785741	38210.1	267744	49590.7	542247	495152	267744
Q8NDZ4	Deleted in autism protein 1 OS=Homo sapiens GN=C3orf58 PE=1 SV=1	401077	341124		200425			371101	200425
P09488	Glutathione S-transferase Mu 1 OS=Homo sapiens GN=GSTM1 PE=1 SV=3	9721183	8.90018e+06	2.76765e+06	3.33251e+06	4.79794e+06	1.13116e+07	8.90018e+06	4.79794e+06
P00352	Retinal dehydrogenase 1 OS=Homo sapiens GN=ALDH1A1 PE=1 SV=2	5.88869e+06	8.12559e+06	2.40788e+06	3.16323e+06	1.23032e+07	373800	5.88869e+06	3.16323e+06
Q53RD9	Fibulin-7 OS=Homo sapiens GN=FBLN7 PE=2 SV=1	1.1258e+09	1.50437e+09	2.35166e+08	3.85495e+08	9.28007e+08	6.04646e+08	1.1258e+09	6.04646e+08
P46940	Ras GTPase-activating-like protein IQGAP1 OS=Homo sapiens GN=IQGAP1 PE=1 SV=1	4.20106e+06	7.71264e+06	4.38391e+06	1.84804e+06	2.75513e+06	2.35385e+06	4.38391e+06	2.35385e+06
Q86X76	Nitrilase homolog 1 OS=Homo sapiens GN=NIT1 PE=1 SV=2	1.17268e+06	1.39928e+06	870012	2.41558e+06	629637	586537	1.17268e+06	629637
Q9UKK9	ADP-sugar pyrophosphatase OS=Homo sapiens GN=NUDT5 PE=1 SV=1	223464	296106			120567	157573	259785	139070
P62714	Serine/threonine-protein phosphatase 2A catalytic subunit beta isoform OS=Homo sapiens GN=PPP2CB PE=1 SV=1	2.08475e+06	1.13016e+06	297458	203876	693050	604356	1.13016e+06	604356
P21796	Voltage-dependent anion-selective channel protein 1 OS=Homo sapiens GN=VDAC1 PE=1 SV=2	778602	639741	68164.3	156038	500486	341716	639741	341716
Q92896	Golgi apparatus protein 1 OS=Homo sapiens GN=GLG1 PE=1 SV=2	8.89396e+06	1.52002e+07	1.55278e+06	4.65362e+06	4.74754e+06	8.70977e+06	8.89396e+06	4.74754e+06
P00441	Superoxide dismutase [Cu-Zn] OS=Homo sapiens GN=SOD1 PE=1 SV=2		1.62409e+06		196455	1163882	861805	1.62409e+06	861805
Q9Y617	Phosphoserine aminotransferase OS=Homo sapiens GN=PSAT1 PE=1 SV=2	3.28973e+07	3.95433e+07	1.48073e+07	1.41658e+07	1.74458e+07	1.99689e+07	3.28973e+07	1.74458e+07
O95197	Reticulon-3 OS=Homo sapiens GN=RTN3 PE=1 SV=2	1.63567e+07	1.98168e+07	4.02121e+06	4.98131e+06	1.4498e+07	8.66989e+06	1.63567e+07	8.66989e+06
Q13011	Delta(3,5)-Delta(2,4)-dienoyl-CoA isomerase, mitochondrial OS=Homo sapiens GN=ECH1 PE=1 SV=2	1.60179e+06	1.50862e+06		731067	824282	941040	1.55521e+06	824282
P00966	Argininosuccinate synthase OS=Homo sapiens GN=ASS1 PE=1 SV=2	1.3926e+06	2.44808e+06		1061892	939857	1015246	1.92034e+06	1015246
P54709	Sodium/potassium-transporting ATPase subunit beta-3 OS=Homo sapiens GN=ATP1B3 PE=1 SV=1	9.12061e+06	1.28776e+07	155436	3.46409e+06	9.6758e+06	4.81686e+06	9.12061e+06	4.81686e+06
Q13098	COP9 signalosome complex subunit 1 OS=Homo sapiens GN=GPS1 PE=1 SV=4	2196191	3.33222e+06	193606	745407	1.15978e+06	1.60501e+06	2196191	1.15978e+06
P06312	Immunoglobulin kappa variable 4-1 OS=Homo sapiens GN=IGKV4-1 PE=1 SV=1		230510			149421	94028.3	230510	121725
P23526	Adenosylhomocysteinase OS=Homo sapiens GN=AHCY PE=1 SV=4		1.06272e+06	206136	703569	94861.1	334606	634430	334606
P47914	60S ribosomal protein L29 OS=Homo sapiens GN=RPL29 PE=1 SV=2	6.50956e+06	8.42054e+06	4.53595e+06	1.20406e+07	3.42993e+06	3.01636e+06	6.50956e+06	3.42993e+06
Q6FI13	Histone H2A type 2-A OS=Homo sapiens GN=HIST2H2AA3 PE=1 SV=3	2.06391e+06	2.77086e+06	707063	736927	1.08734e+06	2310601	2.06391e+06	1.08734e+06
P04062	Glucosylceramidase OS=Homo sapiens GN=GBA PE=1 SV=3	905297	238111			332856	269039	571704	300948
P83731	60S ribosomal protein L24 OS=Homo sapiens GN=RPL24 PE=1 SV=1	1.07622e+06	955796	289364	285236	502886	953608	955796	502886
P07919	Cytochrome b-c1 complex subunit 6, mitochondrial OS=Homo sapiens GN=UQCRH PE=1 SV=2	2.19026e+06	3.27698e+06	483003	859803	1.15181e+06	1.26581e+06	2.19026e+06	1.15181e+06
P07437	Tubulin beta chain OS=Homo sapiens GN=TUBB PE=1 SV=2	185945	459365	36120.5	108735	72967.8	97209.9	185945	97209.9
P0C0L5	Complement C4-B OS=Homo sapiens GN=C4B PE=1 SV=2	1.55528e+08	1.35259e+08	2.45006e+07	4.65331e+07	8.69356e+07	7.07075e+07	1.35259e+08	7.07075e+07
Q15019	Septin-2 OS=Homo sapiens GN=SEPT2 PE=1 SV=1	1.00371e+07	7.25319e+06	586114	6.67172e+06	2131148	3.79016e+06	7.25319e+06	3.79016e+06
P04271	Protein S100-B OS=Homo sapiens GN=S100B PE=1 SV=2	1.19964e+06	1.39247e+06	71531.1	240742	714292	623102	1.19964e+06	623102
Q03252	Lamin-B2 OS=Homo sapiens GN=LMNB2 PE=1 SV=4	1.53272e+07	2.45553e+07	3.12087e+06	4.65316e+06	1.05254e+07	7.95686e+06	1.53272e+07	7.95686e+06
P02656	Apolipoprotein C-III OS=Homo sapiens GN=APOC3 PE=1 SV=1	3.66779e+06	5267426	649918	1.71992e+06	2.11366e+06	1.89651e+06	3.66779e+06	1.89651e+06
P60660	Myosin light polypeptide 6 OS=Homo sapiens GN=MYL6 PE=1 SV=2	151295	251403		103897			201349	103897
P09417	Dihydropteridine reductase OS=Homo sapiens GN=QDPR PE=1 SV=2	4.0439e+07	4.97071e+07	6.47618e+06	1.5101e+07	2.08648e+07	2.30077e+07	4.0439e+07	2.08648e+07
P18859	ATP synthase-coupling factor 6, mitochondrial OS=Homo sapiens GN=ATP5J PE=1 SV=1	456132	194738	107330		90276.7	110444	194738	100360
P78357	Contactin-associated protein 1 OS=Homo sapiens GN=CNTNAP1 PE=1 SV=1	1.3467e+06	2.68017e+06		677171	1.03218e+06	1.85033e+06	2.01344e+06	1.03218e+06
P01876	Ig alpha-1 chain C region OS=Homo sapiens GN=IGHA1 PE=1 SV=2	202455	183114	284544	103734	67570.9	108885	202455	103734
P13716	Delta-aminolevulinic acid dehydratase OS=Homo sapiens GN=ALAD PE=1 SV=1	2.20555e+07	2.77994e+07	5.21537e+06	56718613	4.27491e+06	1.12564e+07	2.20555e+07	1.12564e+07
P27635	60S ribosomal protein L10 OS=Homo sapiens GN=RPL10 PE=1 SV=4	2.8513e+07	4.20449e+07	8.8252e+06	6.24713e+06	1.45402e+07	1.76169e+07	2.8513e+07	1.45402e+07
O00483	Cytochrome c oxidase subunit NDUFA4 OS=Homo sapiens GN=NDUFA4 PE=1 SV=1	3.3179e+06	4.33541e+06	82747.6	1.68146e+06	946295	2.77978e+06	3.3179e+06	1.68146e+06
P49721	Proteasome subunit beta type-2 OS=Homo sapiens GN=PSMB2 PE=1 SV=1		1.12383e+06		567075	514346	798086	1.12383e+06	567075
Q08211	ATP-dependent RNA helicase A OS=Homo sapiens GN=DHX9 PE=1 SV=4		1300179	123556	359019	399265	299477	711867	359019
P46063	ATP-dependent DNA helicase Q1 OS=Homo sapiens GN=RECQL PE=1 SV=3	524028	1.28833e+06			566590	347067	906178	456828
P04080	Cystatin-B OS=Homo sapiens GN=CSTB PE=1 SV=2	78999.4	117188	29693	39774.1	90220.6	38620.3	78999.4	39774.1
P18621	60S ribosomal protein L17 OS=Homo sapiens GN=RPL17 PE=1 SV=3	2.27643e+07	3.1622e+07	4.6138e+06	1.19064e+07	1.14412e+07	7.72847e+06	2.27643e+07	1.14412e+07
Q6UXS0	C-type lectin domain family 19 member A OS=Homo sapiens GN=CLEC19A PE=2 SV=1	603628	2.29867e+06	92499	391330	289392	303163	603628	303163
P62750	60S ribosomal protein L23a OS=Homo sapiens GN=RPL23A PE=1 SV=1	500567	808184	157337	250733	211498	1.05895e+06	500567	250733
P07686	Beta-hexosaminidase subunit beta OS=Homo sapiens GN=HEXB PE=1 SV=3	3.31682e+06	4.96262e+06	1.08367e+06	868240	1.64336e+06	2.88665e+06	3.31682e+06	1.64336e+06
Q16555	Dihydropyrimidinase-related protein 2 OS=Homo sapiens GN=DPYSL2 PE=1 SV=1	178630	327699	32266.4	88467.9	79589.1	191437	178630	88467.9
Q13263	Transcription intermediary factor 1-beta OS=Homo sapiens GN=TRIM28 PE=1 SV=5	1.01758e+08	1.63218e+08	1.45001e+07	2.63918e+07	6.37643e+07	5.03535e+07	1.01758e+08	5.03535e+07
Q8NHM4	Putative trypsin-6 OS=Homo sapiens GN=PRSS3P2 PE=5 SV=2	1.63922e+06	749806	48301.9	106203	370554	383996	749806	370554
Q9UK22	F-box only protein 2 OS=Homo sapiens GN=FBXO2 PE=1 SV=2	3.85409e+06	3.96527e+06	2.1563e+06	1.90078e+06	4.41335e+06	1.33166e+06	3.85409e+06	1.90078e+06
Q9NRB3	Carbohydrate sulfotransferase 12 OS=Homo sapiens GN=CHST12 PE=2 SV=2	2.05731e+06	2.3475e+06	995969	1.01397e+06	1.34664e+06	903438	2.05731e+06	1.01397e+06
Q9NYL9	Tropomodulin-3 OS=Homo sapiens GN=TMOD3 PE=1 SV=1	1.44074e+06	1.85092e+06	558722	709205	390594	1.24307e+06	1.44074e+06	709205
O14950	Myosin regulatory light chain 12B OS=Homo sapiens GN=MYL12B PE=1 SV=2	878122	784380	106263	385841	165347	538353	784380	385841
P26447	Protein S100-A4 OS=Homo sapiens GN=S100A4 PE=1 SV=1	4.98952e+06	5.12693e+06	379754	2.44631e+06	2.44572e+06	3.44225e+06	4.98952e+06	2.44631e+06
P34896	Serine hydroxymethyltransferase, cytosolic OS=Homo sapiens GN=SHMT1 PE=1 SV=1	2.30113e+08	1.62324e+08	4.1793e+07	5.79061e+07	1.28793e+08	7.94681e+07	1.62324e+08	7.94681e+07
P31943	Heterogeneous nuclear ribonucleoprotein H OS=Homo sapiens GN=HNRNPH1 PE=1 SV=4	1.20085e+06	1.599e+06	540580	75554.5	586522	1.64134e+06	1.20085e+06	586522
P33316	Deoxyuridine 5'-triphosphate nucleotidohydrolase, mitochondrial OS=Homo sapiens GN=DUT PE=1 SV=4	1877796	2.45557e+06	501563	759221	931717	913026	1877796	913026
P25311	Zinc-alpha-2-glycoprotein OS=Homo sapiens GN=AZGP1 PE=1 SV=2	110687	535957		94954.1	264753	157158	323322	157158
P11413	Glucose-6-phosphate 1-dehydrogenase OS=Homo sapiens GN=G6PD PE=1 SV=4	1.85407e+06	823533	1.88236e+06	3.62e+06	370649	900708	1.85407e+06	900708
Q5JWF2	Guanine nucleotide-binding protein G(s) subunit alpha isoforms XLas OS=Homo sapiens GN=GNAS PE=1 SV=2	1.54645e+06	3.47697e+06	1.31505e+06	192508	750795	1.01515e+06	1.54645e+06	750795
P14927	Cytochrome b-c1 complex subunit 7 OS=Homo sapiens GN=UQCRB PE=1 SV=2	581503	620394		186491	538500	291647	600948	291647
P50914	60S ribosomal protein L14 OS=Homo sapiens GN=RPL14 PE=1 SV=4	1.36993e+06			220081	893489	661324	1.36993e+06	661324
P43686	26S protease regulatory subunit 6B OS=Homo sapiens GN=PSMC4 PE=1 SV=2	4.01598e+06	6.08887e+06	1.71059e+06	1.37973e+06	2.58497e+06	1.93835e+06	4.01598e+06	1.93835e+06
P09104	Gamma-enolase OS=Homo sapiens GN=ENO2 PE=1 SV=3		225752			135463	82199.7	225752	108831
Q7Z4H8	KDEL motif-containing protein 2 OS=Homo sapiens GN=KDELC2 PE=1 SV=2	2.67697e+07	3.50577e+07	1.23011e+07	1.28894e+07	1.54367e+07	1.1924e+07	2.67697e+07	1.28894e+07
Q9NR31	GTP-binding protein SAR1a OS=Homo sapiens GN=SAR1A PE=1 SV=1	100707	226553	20609.1	48413			100707	48413
O95167	NADH dehydrogenase [ubiquinone] 1 alpha subcomplex subunit 3 OS=Homo sapiens GN=NDUFA3 PE=1 SV=1	249580	484785		60419	250244	176446	367183	176446
Q9Y2S2	Lambda-crystallin homolog OS=Homo sapiens GN=CRYL1 PE=1 SV=3	406867				186151	204673	406867	195412
P34932	Heat shock 70 kDa protein 4 OS=Homo sapiens GN=HSPA4 PE=1 SV=4	1.67486e+06	1.7629e+06	141091	169409	1.04694e+06	803911	1.67486e+06	803911
P61163	Alpha-centractin OS=Homo sapiens GN=ACTR1A PE=1 SV=1	1.27481e+06	2.27479e+06	1.76093e+06	844976	572337	1.06441e+06	1.76093e+06	844976
P10619	Lysosomal protective protein OS=Homo sapiens GN=CTSA PE=1 SV=2	1.25644e+06	1.39365e+06		498728	634727	656837	1.32505e+06	634727
Q9NRX4	14 kDa phosphohistidine phosphatase OS=Homo sapiens GN=PHPT1 PE=1 SV=1	254991	242794	53964.1	115937	45260.3	185685	242794	115937
P39687	Acidic leucine-rich nuclear phosphoprotein 32 family member A OS=Homo sapiens GN=ANP32A PE=1 SV=1	4.49488e+06	4.48507e+06	938105	892709	2.5044e+06	2.13384e+06	4.48507e+06	2.13384e+06
Q16836	Hydroxyacyl-coenzyme A dehydrogenase, mitochondrial OS=Homo sapiens GN=HADH PE=1 SV=3	3.8966e+06	5.20418e+06	703788	1.3203e+06	1.85228e+06	2.17541e+06	3.8966e+06	1.85228e+06
Q99733	Nucleosome assembly protein 1-like 4 OS=Homo sapiens GN=NAP1L4 PE=1 SV=1		2.72108e+06	65447.6	422405	661938	1.1752e+06	1.39326e+06	661938
Q9UHQ9	NADH-cytochrome b5 reductase 1 OS=Homo sapiens GN=CYB5R1 PE=1 SV=1	6.57096e+06	3.44773e+06	1.24209e+06	388871	1.78427e+06	1.63745e+06	3.44773e+06	1.63745e+06
Q9BU40	Chordin-like protein 1 OS=Homo sapiens GN=CHRDL1 PE=1 SV=1	421979	996216		190756	335929	483075	709098	335929
P60842	Eukaryotic initiation factor 4A-I OS=Homo sapiens GN=EIF4A1 PE=1 SV=1	4.16548e+07	2.65387e+07	1.97163e+07	1.25716e+07	7.08057e+06	1.80016e+07	2.65387e+07	1.25716e+07
P04083	Annexin A1 OS=Homo sapiens GN=ANXA1 PE=1 SV=2	413091	506267	57120.5	62690.4	195661	213080	413091	195661
P55786	Puromycin-sensitive aminopeptidase OS=Homo sapiens GN=NPEPPS PE=1 SV=2	5.42797e+08	7.22146e+08	8.52471e+07	1.85077e+08	5.15744e+08	2.56997e+08	5.42797e+08	2.56997e+08
P62841	40S ribosomal protein S15 OS=Homo sapiens GN=RPS15 PE=1 SV=2	2.97275e+06	3.15611e+06	480805	667734	1.57518e+06	1.4057e+06	2.97275e+06	1.4057e+06
P49773	Histidine triad nucleotide-binding protein 1 OS=Homo sapiens GN=HINT1 PE=1 SV=2	1.91326e+06	2.50772e+06	357525		736119	1.07266e+06	1.91326e+06	904390
Q9UJH8	Meteorin OS=Homo sapiens GN=METRN PE=2 SV=2	7.59432e+06	8.72298e+06	3.27533e+06	3.47066e+06	6.29497e+06	3.58251e+06	7.59432e+06	3.58251e+06
P98160	Basement membrane-specific heparan sulfate proteoglycan core protein OS=Homo sapiens GN=HSPG2 PE=1 SV=4	1.11081e+07	6.36813e+06	2.17341e+06	2.99268e+06	2.40783e+06	8.18354e+06	6.36813e+06	2.99268e+06
Q9C005	Protein dpy-30 homolog OS=Homo sapiens GN=DPY30 PE=1 SV=1	7.27606e+07	1.55484e+08	3.31837e+08	5.73128e+07	7.30197e+07	8.51037e+07	1.55484e+08	7.30197e+07
P62906	60S ribosomal protein L10a OS=Homo sapiens GN=RPL10A PE=1 SV=2	82085.2	31861.2				26735.6	56973.2	26735.6
O95361	Tripartite motif-containing protein 16 OS=Homo sapiens GN=TRIM16 PE=1 SV=3	3.76428e+06	3.98544e+06	1.04195e+06	916567	1.76586e+06	2.53023e+06	3.76428e+06	1.76586e+06
Q16878	Cysteine dioxygenase type 1 OS=Homo sapiens GN=CDO1 PE=1 SV=2	520989		72239.3		110468	167661	296614	139064
P28838	Cytosol aminopeptidase OS=Homo sapiens GN=LAP3 PE=1 SV=3	1.40991e+06	1.6595e+06	303234	579261	660095	1.20701e+06	1.40991e+06	660095
P10599	Thioredoxin OS=Homo sapiens GN=TXN PE=1 SV=3	210237	213949			163464	34538.3	212093	99001
Q99798	Aconitate hydratase, mitochondrial OS=Homo sapiens GN=ACO2 PE=1 SV=2	8.18852e+06	1.77302e+07	2.20842e+06	4.14322e+06	2351601	3.81533e+06	8.18852e+06	3.81533e+06
P52272	Heterogeneous nuclear ribonucleoprotein M OS=Homo sapiens GN=HNRNPM PE=1 SV=3	563721	336647	29531.7	94786.9	156463	325262	336647	156463
Q96KP4	Cytosolic non-specific dipeptidase OS=Homo sapiens GN=CNDP2 PE=1 SV=2	4.08133e+06	4.21837e+06	826151	1.21909e+06	1.89629e+06	2.88429e+06	4.08133e+06	1.89629e+06
P19022	Cadherin-2 OS=Homo sapiens GN=CDH2 PE=1 SV=4	1.52404e+07	1.79537e+07	4.24999e+06	3.72728e+06	8.81016e+06	7.07903e+06	1.52404e+07	7.07903e+06
P04844	Dolichyl-diphosphooligosaccharide--protein glycosyltransferase subunit 2 OS=Homo sapiens GN=RPN2 PE=1 SV=3	1.98469e+06	1.49465e+06	220491	202373	1.30747e+06	693145	1.49465e+06	693145
Q9UQC9	Calcium-activated chloride channel regulator 2 OS=Homo sapiens GN=CLCA2 PE=1 SV=2	280666	307133			190495	81889.5	293900	136192
Q15102	Platelet-activating factor acetylhydrolase IB subunit gamma OS=Homo sapiens GN=PAFAH1B3 PE=1 SV=1	678193	1.30462e+06		55488.4	1.01705e+06	459141	991404	459141
P10412	Histone H1.4 OS=Homo sapiens GN=HIST1H1E PE=1 SV=2	229478	408369	27535.1	55598	191334	106116	229478	106116
P39023	60S ribosomal protein L3 OS=Homo sapiens GN=RPL3 PE=1 SV=2	23672319	2.39781e+07	6.67965e+06	1.09119e+07	8810606	1.34426e+07	23672319	1.09119e+07
P62854	40S ribosomal protein S26 OS=Homo sapiens GN=RPS26 PE=1 SV=3	5.0558e+06	4.78322e+06	356467	1.26903e+06	2.20347e+06	3488265	4.78322e+06	2.20347e+06
P00450	Ceruloplasmin OS=Homo sapiens GN=CP PE=1 SV=1	2.53049e+06	2.70654e+06	346093	849240	1.15726e+06	1.43881e+06	2.53049e+06	1.15726e+06
Q9HCB6	Spondin-1 OS=Homo sapiens GN=SPON1 PE=1 SV=2	1.25378e+07	1.24691e+07	525190	5.0955e+06	7.46346e+06	5.70033e+06	1.24691e+07	5.70033e+06
Q9UBX1	Cathepsin F OS=Homo sapiens GN=CTSF PE=1 SV=1	155576	82280.6	1.64258e+06	287198	69703.6	71001.9	155576	71001.9
Q96T58	Msx2-interacting protein OS=Homo sapiens GN=SPEN PE=1 SV=1	5.51141e+06	5.8573e+06	2.42264e+06	2.51122e+06	2.0777e+06	4.31797e+06	5.51141e+06	2.51122e+06
Q9H0W9	Ester hydrolase C11orf54 OS=Homo sapiens GN=C11orf54 PE=1 SV=1	3.23389e+06	2.92416e+06	2.24363e+06	921574	2.88593e+06	1.32666e+06	2.92416e+06	1.32666e+06
P04040	Catalase OS=Homo sapiens GN=CAT PE=1 SV=3	744831		37081.3	52687.7	233488	176989	390956	176989
Q9BRA2	Thioredoxin domain-containing protein 17 OS=Homo sapiens GN=TXNDC17 PE=1 SV=1	8.24627e+06	7.59367e+06	604093	4.30366e+06	402131	3.43558e+06	7.59367e+06	3.43558e+06
Q86UX2	Inter-alpha-trypsin inhibitor heavy chain H5 OS=Homo sapiens GN=ITIH5 PE=2 SV=2	1.32011e+06	2.43705e+06	407339	517671	1.04342e+06	595045	1.32011e+06	595045
P31040	Succinate dehydrogenase [ubiquinone] flavoprotein subunit, mitochondrial OS=Homo sapiens GN=SDHA PE=1 SV=2	874039	885664	659559	392841	296131	455796	874039	392841
O00487	26S proteasome non-ATPase regulatory subunit 14 OS=Homo sapiens GN=PSMD14 PE=1 SV=1	599948	1.53866e+06	115596	268881	269279	727616	599948	269279
Q15714	TSC22 domain family protein 1 OS=Homo sapiens GN=TSC22D1 PE=1 SV=3		235305		43872.3	182566	105558	235305	105558
P04075	Fructose-bisphosphate aldolase A OS=Homo sapiens GN=ALDOA PE=1 SV=2	7.36773e+06	9.91682e+06	829436	1.42727e+06	5.0317e+06	3.29552e+06	7.36773e+06	3.29552e+06
P37837	Transaldolase OS=Homo sapiens GN=TALDO1 PE=1 SV=2	2.35342e+08	2.02569e+08	6.39426e+07	5.54244e+07	1.18971e+08	9.05193e+07	2.02569e+08	9.05193e+07
Q15651	High mobility group nucleosome-binding domain-containing protein 3 OS=Homo sapiens GN=HMGN3 PE=1 SV=2	4.15646e+06	3.85939e+06	1.02112e+06	1.20103e+06	2.26773e+06	1.72285e+06	3.85939e+06	1.72285e+06
P07195	L-lactate dehydrogenase B chain OS=Homo sapiens GN=LDHB PE=1 SV=2	3.91493e+06		1.24827e+06	1.15243e+06	819842	1.36376e+06	2.5816e+06	1.15243e+06
Q92782	Zinc finger protein neuro-d4 OS=Homo sapiens GN=DPF1 PE=1 SV=2	2.20636e+07	3.20995e+07	3.56844e+06	6.34851e+06	2.07611e+07	9.83512e+06	2.20636e+07	9.83512e+06
Q9Y6F9	Protein Wnt-6 OS=Homo sapiens GN=WNT6 PE=1 SV=2	6.98253e+06	8655698	4375756	3.43275e+06	3.11031e+06	1.23845e+06	6.98253e+06	3.11031e+06
O75348	V-type proton ATPase subunit G 1 OS=Homo sapiens GN=ATP6V1G1 PE=1 SV=3	452569	486075	71634.3	316874	78408.5	200434	452569	200434
Q8N126	Cell adhesion molecule 3 OS=Homo sapiens GN=CADM3 PE=1 SV=1	1.02222e+06	555096			349309	346962	788661	348136
Q86XI2	Condensin-2 complex subunit G2 OS=Homo sapiens GN=NCAPG2 PE=1 SV=1	6.52703e+06	7.94516e+06	1528024	1.26391e+06	2.87573e+06	5.83011e+06	6.52703e+06	2.87573e+06
P30042	ES1 protein homolog, mitochondrial OS=Homo sapiens GN=C21orf33 PE=1 SV=3	838098	982251	125436	290237	447614		838098	368926
Q9Y6X4	Soluble lamin-associated protein of 75 kDa OS=Homo sapiens GN=FAM169A PE=1 SV=2	300444	1.08213e+06		231007	303817	366423	691289	303817
P02679	Fibrinogen gamma chain OS=Homo sapiens GN=FGG PE=1 SV=3	2.01891e+06	3.54758e+06	142908	883781	990492	706938	2.01891e+06	883781
Q00577	Transcriptional activator protein Pur-alpha OS=Homo sapiens GN=PURA PE=1 SV=2	1.06736e+07	6.62554e+06	950417	1.18071e+07	505531	2.88319e+06	6.62554e+06	2.88319e+06
P36871	Phosphoglucomutase-1 OS=Homo sapiens GN=PGM1 PE=1 SV=3	4.8587e+06	5.15925e+06	691595	1.38585e+06	2.10974e+06	2.91632e+06	4.8587e+06	2.10974e+06
P02810	Salivary acidic proline-rich phosphoprotein 1/2 OS=Homo sapiens GN=PRH1 PE=1 SV=2	2.19239e+07	2.20869e+07	2.6826e+06	4.64751e+06	1.47092e+07	9.50849e+06	2.19239e+07	9.50849e+06
Q99985	Semaphorin-3C OS=Homo sapiens GN=SEMA3C PE=2 SV=2	3.34518e+06		1053032	953664			2.1991e+06	953664
O43396	Thioredoxin-like protein 1 OS=Homo sapiens GN=TXNL1 PE=1 SV=3	1.81891e+06	2.14829e+06	657735	728738	788685	1.90882e+06	1.81891e+06	788685
P62910	60S ribosomal protein L32 OS=Homo sapiens GN=RPL32 PE=1 SV=2	473313	603088	44783.8	193621	303297	204919	473313	204919
Q7Z6K1	THAP domain-containing protein 5 OS=Homo sapiens GN=THAP5 PE=1 SV=2	1.05272e+07	8.89683e+06	1.00573e+07	2.78297e+07	4.35142e+06	3.69139e+06	1.00573e+07	4.35142e+06
P15121	Aldose reductase OS=Homo sapiens GN=AKR1B1 PE=1 SV=3	6.1506e+06	6066783	3.7359e+06	2.48283e+06	6497369	2623400	6066783	2623400
P09972	Fructose-bisphosphate aldolase C OS=Homo sapiens GN=ALDOC PE=1 SV=2	9.67787e+07	1.73516e+08	3.09871e+07	4.02743e+07	8.03594e+07	4.18402e+07	9.67787e+07	4.18402e+07
P30048	Thioredoxin-dependent peroxide reductase, mitochondrial OS=Homo sapiens GN=PRDX3 PE=1 SV=3	3.23305e+07	2.9674e+07	1.58356e+07	8.33126e+06	1.64421e+07	1.27711e+07	2.9674e+07	1.27711e+07
Q8TAD2	Interleukin-17D OS=Homo sapiens GN=IL17D PE=2 SV=1	2.43562e+07	1.45842e+07	345528	5.82706e+06	6.27161e+06	7.32635e+06	1.45842e+07	6.27161e+06
P55001	Microfibrillar-associated protein 2 OS=Homo sapiens GN=MFAP2 PE=2 SV=1	3.25219e+06	3.38607e+06	2.13658e+06	1.39313e+06	1.24382e+06	3.28161e+06	3.25219e+06	1.39313e+06
Q92597	Protein NDRG1 OS=Homo sapiens GN=NDRG1 PE=1 SV=1	5.2518e+06	3.79965e+06	2.67655e+06	667594	2.9982e+06	1.62439e+06	3.79965e+06	1.62439e+06
Q9Y2U8	Inner nuclear membrane protein Man1 OS=Homo sapiens GN=LEMD3 PE=1 SV=2	2014549	2.58344e+06	102374	803905	858889	891667	2014549	858889
P08779	Keratin, type I cytoskeletal 16 OS=Homo sapiens GN=KRT16 PE=1 SV=4	93514.6		80054.3	11079.8		62912.1	86784.5	36996
Q16851	UTP--glucose-1-phosphate uridylyltransferase OS=Homo sapiens GN=UGP2 PE=1 SV=5	4.75034e+07	3.91932e+07	1.113e+07	1.61692e+07	2.14989e+07	1.66616e+07	3.91932e+07	1.66616e+07
Q9UNA0	A disintegrin and metalloproteinase with thrombospondin motifs 5 OS=Homo sapiens GN=ADAMTS5 PE=1 SV=2	1.11988e+06	478420	126833	196367	203265	290419	478420	203265
O00299	Chloride intracellular channel protein 1 OS=Homo sapiens GN=CLIC1 PE=1 SV=4	474314	534396		102836	212996	577956	504355	212996
Q15185	Prostaglandin E synthase 3 OS=Homo sapiens GN=PTGES3 PE=1 SV=1	6.14323e+06	6.39498e+06	330897	2.14695e+06	2.5865e+06	3.39369e+06	6.14323e+06	2.5865e+06
P60174	Triosephosphate isomerase OS=Homo sapiens GN=TPI1 PE=1 SV=3	825008	1.84187e+06		366924	679705	560665	1.33344e+06	560665
O00159	Unconventional myosin-Ic OS=Homo sapiens GN=MYO1C PE=1 SV=4	3.4437e+08	3.15584e+08	1.3039e+08	9.57073e+07	1.85686e+08	1.3243e+08	3.15584e+08	1.3243e+08
P00167	Cytochrome b5 OS=Homo sapiens GN=CYB5A PE=1 SV=2	414797	405228	199587	169794	91505.5	217364	405228	169794
P38159	RNA-binding motif protein, X chromosome OS=Homo sapiens GN=RBMX PE=1 SV=3	371859	1.08179e+06			326821	281489	726824	304155
P19823	Inter-alpha-trypsin inhibitor heavy chain H2 OS=Homo sapiens GN=ITIH2 PE=1 SV=2	2.91525e+06	5.71505e+06		455290	1.80338e+06	2.23176e+06	4.31515e+06	1.80338e+06
P37059	Estradiol 17-beta-dehydrogenase 2 OS=Homo sapiens GN=HSD17B2 PE=1 SV=1	415519	1.17621e+06		616334		48569.1	795865	332452
Q8IX30	Signal peptide, CUB and EGF-like domain-containing protein 3 OS=Homo sapiens GN=SCUBE3 PE=1 SV=1		444325		61364.7	185331	273816	444325	185331
O00755	Protein Wnt-7a OS=Homo sapiens GN=WNT7A PE=1 SV=2	1.33824e+06	1.82312e+06	413222	558181	156872	1.50014e+06	1.33824e+06	558181
O43852	Calumenin OS=Homo sapiens GN=CALU PE=1 SV=2	260968	84098.9	428890	67963	139764	108747	260968	108747
A1L0T0	Acetolactate synthase-like protein OS=Homo sapiens GN=ILVBL PE=1 SV=2		551845		94848.7	229722	276849	551845	229722
P28070	Proteasome subunit beta type-4 OS=Homo sapiens GN=PSMB4 PE=1 SV=4		345432	240539	63670.2	136103	121384	292986	121384
P06744	Glucose-6-phosphate isomerase OS=Homo sapiens GN=GPI PE=1 SV=4	1.06407e+06	1.53393e+06	92961	120769	497771	440683	1.06407e+06	440683
Q9UBQ7	Glyoxylate reductase/hydroxypyruvate reductase OS=Homo sapiens GN=GRHPR PE=1 SV=1	9.41035e+07	1.27351e+08	2.93527e+07	2.46707e+07	7.98087e+07	3.87637e+07	9.41035e+07	3.87637e+07
P13646	Keratin, type I cytoskeletal 13 OS=Homo sapiens GN=KRT13 PE=1 SV=4	3.51825e+06	7.54642e+06	265276	1.3738e+06	2.18954e+06	1.44515e+06	3.51825e+06	1.44515e+06
Q04446	1,4-alpha-glucan-branching enzyme OS=Homo sapiens GN=GBE1 PE=1 SV=3	1.16118e+07	3.21143e+06	360854	1.31537e+06	1082721	4.45165e+06	3.21143e+06	1.31537e+06
P62318	Small nuclear ribonucleoprotein Sm D3 OS=Homo sapiens GN=SNRPD3 PE=1 SV=1	1.45344e+06	794104	261156	79976.7	714182	324615	794104	324615
Q15785	Mitochondrial import receptor subunit TOM34 OS=Homo sapiens GN=TOMM34 PE=1 SV=2	400708	853420		252132	297869	255758	627064	255758
P07942	Laminin subunit beta-1 OS=Homo sapiens GN=LAMB1 PE=1 SV=2	243535	506082	26256	99248.1	145715	59844.6	243535	99248.1
P29401	Transketolase OS=Homo sapiens GN=TKT PE=1 SV=3	2.48577e+06	1.6805e+06	1.73412e+07	1.01046e+06	3.955e+06	150061	2.48577e+06	1.01046e+06
P81605	Dermcidin OS=Homo sapiens GN=DCD PE=1 SV=2	1.22696e+09	1.48199e+09	2.61338e+08	2.55827e+08	5.4112e+08	4.97861e+08	1.22696e+09	4.97861e+08
P48061	Stromal cell-derived factor 1 OS=Homo sapiens GN=CXCL12 PE=1 SV=1	34616288	9.29143e+06	1.78236e+07	4.18517e+07	7.22936e+06	4986206	1.78236e+07	7.22936e+06
Q9Y6C2	EMILIN-1 OS=Homo sapiens GN=EMILIN1 PE=1 SV=2	1.81885e+06	1.53172e+06	592989	681653	616336	610973	1.53172e+06	616336
P08574	Cytochrome c1, heme protein, mitochondrial OS=Homo sapiens GN=CYC1 PE=1 SV=3	3.44937e+06	3.05353e+06	1.73791e+06	1.16884e+06	1.22852e+06	1.53813e+06	3.05353e+06	1.22852e+06
P03973	Antileukoproteinase OS=Homo sapiens GN=SLPI PE=1 SV=2		493360	406167	159622		202140	449764	180881
Q6NUK1	Calcium-binding mitochondrial carrier protein SCaMC-1 OS=Homo sapiens GN=SLC25A24 PE=1 SV=2	1.00412e+06	989962	932914	713470	316003	392572	989962	392572
P01861	Ig gamma-4 chain C region OS=Homo sapiens GN=IGHG4 PE=1 SV=1		247884		68230	98212.1	170423	247884	98212.1
P32320	Cytidine deaminase OS=Homo sapiens GN=CDA PE=1 SV=2	2.19773e+07	3.46139e+07	7.73614e+06	2.22212e+07	2.49011e+06	8.66873e+06	2.19773e+07	8.66873e+06
Q8NFU3	Thiosulfate sulfurtransferase/rhodanese-like domain-containing protein 1 OS=Homo sapiens GN=TSTD1 PE=1 SV=3		109752	148172			50797.5	128962	50797.5
Q00604	Norrin OS=Homo sapiens GN=NDP PE=1 SV=1		367223	92610.3	100165	40025.1	90323.5	229917	90323.5
P31151	Protein S100-A7 OS=Homo sapiens GN=S100A7 PE=1 SV=4			267333	135083		74284.5	267333	104684
P62195	26S protease regulatory subunit 8 OS=Homo sapiens GN=PSMC5 PE=1 SV=1	4.2524e+06	3.71798e+06	871594	1.98906e+06	820455	1452645	3.71798e+06	1452645
P17980	26S protease regulatory subunit 6A OS=Homo sapiens GN=PSMC3 PE=1 SV=3		221973		67900.6	86630.9	95669.6	221973	86630.9
P06396	Gelsolin OS=Homo sapiens GN=GSN PE=1 SV=1	297033	531749	43551	90812.8	143649	115702	297033	115702
Q9Y5L4	Mitochondrial import inner membrane translocase subunit Tim13 OS=Homo sapiens GN=TIMM13 PE=1 SV=1	2.6284e+08	2.47449e+08	4.70793e+07	6.14592e+07	1.14831e+08	9.63762e+07	2.47449e+08	9.63762e+07
P06733	Alpha-enolase OS=Homo sapiens GN=ENO1 PE=1 SV=2		326945			137628	114931	326945	126280
P46459	Vesicle-fusing ATPase OS=Homo sapiens GN=NSF PE=1 SV=3	2.88228e+09	2.94055e+09	5.87758e+08	7.86369e+08	1.70512e+09	1.10257e+09	2.88228e+09	1.10257e+09
Q01105	Protein SET OS=Homo sapiens GN=SET PE=1 SV=3		317963		32867.2		209346	317963	121107
P02765	Alpha-2-HS-glycoprotein OS=Homo sapiens GN=AHSG PE=1 SV=1	5.51408e+06	6.46956e+06	941605	1.11841e+06	2.09977e+06	2.5577e+06	5.51408e+06	2.09977e+06
Q8NI22	Multiple coagulation factor deficiency protein 2 OS=Homo sapiens GN=MCFD2 PE=1 SV=1	2.1985e+06	2.88557e+06	127011	247682		1.42309e+06	2.1985e+06	835386
P17540	Creatine kinase S-type, mitochondrial OS=Homo sapiens GN=CKMT2 PE=1 SV=2		134757		80905.8	21412.1		134757	51158.9
Q9UMX5	Neudesin OS=Homo sapiens GN=NENF PE=1 SV=1	184674	262868	33655.6	41891.4		98183.2	184674	70037.3
P13010	X-ray repair cross-complementing protein 5 OS=Homo sapiens GN=XRCC5 PE=1 SV=3	204779	227278		155946	81563.4	40831.8	216028	81563.4
Q14112	Nidogen-2 OS=Homo sapiens GN=NID2 PE=1 SV=3	3.02188e+06	2.95429e+06	79846	521115	1.11372e+06	1.78329e+06	2.95429e+06	1.11372e+06
P30043	Flavin reductase (NADPH) OS=Homo sapiens GN=BLVRB PE=1 SV=3	8.15799e+06	7.5747e+06	8.77678e+06	1.41334e+06	3.06983e+06	3.41924e+06	8.15799e+06	3.06983e+06
Q5TDP6	Lengsin OS=Homo sapiens GN=LGSN PE=1 SV=1	2.40051e+07	2.33092e+07	2.51011e+06	9.94536e+06	8.32701e+06	8.69854e+06	2.33092e+07	8.69854e+06
P53999	Activated RNA polymerase II transcriptional coactivator p15 OS=Homo sapiens GN=SUB1 PE=1 SV=3		339404	33767.8	52713.2	69369.4	203511	186586	69369.4
P00558	Phosphoglycerate kinase 1 OS=Homo sapiens GN=PGK1 PE=1 SV=3	1.35493e+06	1.39222e+06	284269	449911	1.00481e+06	502793	1.35493e+06	502793
P62244	40S ribosomal protein S15a OS=Homo sapiens GN=RPS15A PE=1 SV=2	4.34331e+08	4.7038e+08	1.3485e+08	1.2452e+08	2.07458e+08	1.60291e+08	4.34331e+08	1.60291e+08
P21399	Cytoplasmic aconitate hydratase OS=Homo sapiens GN=ACO1 PE=1 SV=3	986799	3.41479e+06	485061	253236	364038	1.06162e+06	986799	364038
P01008	Antithrombin-III OS=Homo sapiens GN=SERPINC1 PE=1 SV=1	1110812	587388	28213.1	128258	458528	213099	587388	213099
P14618	Pyruvate kinase PKM OS=Homo sapiens GN=PKM PE=1 SV=4	952577	3.84859e+06	2.16596e+06	2.40744e+06	41894.9	785442	2.16596e+06	785442
P18669	Phosphoglycerate mutase 1 OS=Homo sapiens GN=PGAM1 PE=1 SV=2	6.61265e+08	5.29054e+08	8.42964e+07	1.07115e+08	2.85363e+08	1.91793e+08	5.29054e+08	1.91793e+08
Q96FJ2	Dynein light chain 2, cytoplasmic OS=Homo sapiens GN=DYNLL2 PE=1 SV=1	1.41909e+08	1.36912e+08	4.32937e+07	4.35756e+07	6.67499e+07	4.95471e+07	1.36912e+08	4.95471e+07
P02724	Glycophorin-A OS=Homo sapiens GN=GYPA PE=1 SV=2	879885	967945	539404	192420	316614	448319	879885	316614
P09497	Clathrin light chain B OS=Homo sapiens GN=CLTB PE=1 SV=1		504366		181230			504366	181230
P01613	Ig kappa chain V-I region Ni OS=Homo sapiens PE=1 SV=1	2.4961e+06	564814			457821	635236	1.53046e+06	546529
P17931	Galectin-3 OS=Homo sapiens GN=LGALS3 PE=1 SV=5		273555		206507	72800.4	97186	273555	97186
P15559	NAD(P)H dehydrogenase [quinone] 1 OS=Homo sapiens GN=NQO1 PE=1 SV=1	922799	1.06572e+06	1.57172e+06	346405		410661	1.06572e+06	378533
P02100	Hemoglobin subunit epsilon OS=Homo sapiens GN=HBE1 PE=1 SV=2	5.02951e+07	4.08413e+07	7.68756e+06	1.44303e+07	2.23712e+07	1.40142e+06	4.08413e+07	1.44303e+07
Q14956	Transmembrane glycoprotein NMB OS=Homo sapiens GN=GPNMB PE=1 SV=2	894043	2.60886e+06		749023		476998	1.75145e+06	613010
P62191	26S protease regulatory subunit 4 OS=Homo sapiens GN=PSMC1 PE=1 SV=1	2.89302e+07	1.45796e+07	8.52963e+06	6.0669e+06	5.09961e+06	4.77097e+06	1.45796e+07	5.09961e+06
P27816	Microtubule-associated protein 4 OS=Homo sapiens GN=MAP4 PE=1 SV=3	2476238	2.16193e+06	1.44237e+06	661757	755861	793933	2.16193e+06	755861
P51888	Prolargin OS=Homo sapiens GN=PRELP PE=1 SV=1	1.75388e+06	4.56576e+06		202046	1.09895e+06	2.06544e+06	3.15982e+06	1.09895e+06
Q99715	Collagen alpha-1(XII) chain OS=Homo sapiens GN=COL12A1 PE=1 SV=2	1.54906e+08	1.287e+08	2.6508e+07	4.00802e+07	4.46415e+07	5.65807e+07	1.287e+08	4.46415e+07
Q9P2T1	GMP reductase 2 OS=Homo sapiens GN=GMPR2 PE=1 SV=1	3.75415e+06	899232	3.00028e+06	1.98551e+07	1.02597e+06	634074	3.00028e+06	1.02597e+06
O95182	NADH dehydrogenase [ubiquinone] 1 alpha subcomplex subunit 7 OS=Homo sapiens GN=NDUFA7 PE=1 SV=3	446814	717826	19858.6	73628		231470	446814	152549
O95168	NADH dehydrogenase [ubiquinone] 1 beta subcomplex subunit 4 OS=Homo sapiens GN=NDUFB4 PE=1 SV=3	4.42326e+06	2.66891e+06		949306	1.2047e+06	1.46237e+06	3.54608e+06	1.2047e+06
P02751	Fibronectin OS=Homo sapiens GN=FN1 PE=1 SV=4	292406	786492	122095	113744	84451.8		292406	99097.8
P42766	60S ribosomal protein L35 OS=Homo sapiens GN=RPL35 PE=1 SV=2	416377			140772			416377	140772
Q6YP21	Kynurenine--oxoglutarate transaminase 3 OS=Homo sapiens GN=KYAT3 PE=1 SV=1	2.45738e+06	2.41727e+06	491369	816523	733821	1.16246e+06	2.41727e+06	816523
Q8NCF0	C-type lectin domain family 18 member C OS=Homo sapiens GN=CLEC18C PE=2 SV=2	85872.7	261811				58171.9	173842	58171.9
Q04917	14-3-3 protein eta OS=Homo sapiens GN=YWHAH PE=1 SV=4		782960			246393	276630	782960	261512
P10768	S-formylglutathione hydrolase OS=Homo sapiens GN=ESD PE=1 SV=2	2.27019e+06	2.58875e+06	672972	633189	1.92403e+06	750669	2.27019e+06	750669
Q63HN8	E3 ubiquitin-protein ligase RNF213 OS=Homo sapiens GN=RNF213 PE=1 SV=3	1.10848e+07	9.94136e+06	1.10566e+06	1.41957e+06	3.93844e+06	3.27049e+06	9.94136e+06	3.27049e+06
P04004	Vitronectin OS=Homo sapiens GN=VTN PE=1 SV=1	5.90346e+06	1.27215e+06	3.40568e+06	1116097	999579	1.17054e+06	3.40568e+06	1116097
P02760	Protein AMBP OS=Homo sapiens GN=AMBP PE=1 SV=1	6.29657e+08	5.86532e+08	2.32723e+08	1.91367e+08	1.60066e+08	4.06949e+08	5.86532e+08	1.91367e+08
Q9Y3I0	tRNA-splicing ligase RtcB homolog OS=Homo sapiens GN=RTCB PE=1 SV=1	1.1176e+06	758543	1.12119e+06	1.09228e+06	179280	364430	1.1176e+06	364430
Q9BQ69	O-acetyl-ADP-ribose deacetylase MACROD1 OS=Homo sapiens GN=MACROD1 PE=1 SV=2	630384	858237	58718.3	204265	139850	233464	630384	204265
O14773	Tripeptidyl-peptidase 1 OS=Homo sapiens GN=TPP1 PE=1 SV=2		498993			216317	103464	498993	159890
O94973	AP-2 complex subunit alpha-2 OS=Homo sapiens GN=AP2A2 PE=1 SV=2	5.09393e+06	1.90465e+06	264375	608005	496489	926459	1.90465e+06	608005
O75874	Isocitrate dehydrogenase [NADP] cytoplasmic OS=Homo sapiens GN=IDH1 PE=1 SV=2	310550	311374	15927.8	85662.6	570444	99072.6	310550	99072.6
P01011	Alpha-1-antichymotrypsin OS=Homo sapiens GN=SERPINA3 PE=1 SV=2	2.70765e+06	2.78194e+06	209461	144614	1925623	863331	2.70765e+06	863331
P36776	Lon protease homolog, mitochondrial OS=Homo sapiens GN=LONP1 PE=1 SV=2	1.15738e+06	1.68273e+06	28625.8	1.34615e+06	44767.6	368201	1.15738e+06	368201
P30838	Aldehyde dehydrogenase, dimeric NADP-preferring OS=Homo sapiens GN=ALDH3A1 PE=1 SV=3		167134			72899.2	33355	167134	53127.1
P12273	Prolactin-inducible protein OS=Homo sapiens GN=PIP PE=1 SV=1	1.34524e+07	7.82162e+06	1.08816e+06	2.48237e+06	929992	5.79355e+06	7.82162e+06	2.48237e+06
O75083	WD repeat-containing protein 1 OS=Homo sapiens GN=WDR1 PE=1 SV=4	3.03964e+06	2.99566e+06	2.85339e+06	3.95279e+06	948599	358399	2.99566e+06	948599
P35637	RNA-binding protein FUS OS=Homo sapiens GN=FUS PE=1 SV=1	1.21721e+07	1.61126e+07	2.2914e+06	3.82375e+06	6.57412e+06	3.23445e+06	1.21721e+07	3.82375e+06
O95405	Zinc finger FYVE domain-containing protein 9 OS=Homo sapiens GN=ZFYVE9 PE=1 SV=2		192354		60213.5			192354	60213.5
P04406	Glyceraldehyde-3-phosphate dehydrogenase OS=Homo sapiens GN=GAPDH PE=1 SV=3	1.83805e+06	6413079	1.55826e+06	765166		380961	1.83805e+06	573063
Q13151	Heterogeneous nuclear ribonucleoprotein A0 OS=Homo sapiens GN=HNRNPA0 PE=1 SV=1	7.86299e+08	8.35847e+08	1.96924e+08	1.73419e+08	4.01425e+08	2.44777e+08	7.86299e+08	2.44777e+08
O00231	26S proteasome non-ATPase regulatory subunit 11 OS=Homo sapiens GN=PSMD11 PE=1 SV=3	464702	555684	48680.3	104776	366987	144475	464702	144475
P37840	Alpha-synuclein OS=Homo sapiens GN=SNCA PE=1 SV=1	232035	355809				91326.1	293922	91326.1
Q14247	Src substrate cortactin OS=Homo sapiens GN=CTTN PE=1 SV=2		690899		124726	213972	293066	690899	213972
P02549	Spectrin alpha chain, erythrocytic 1 OS=Homo sapiens GN=SPTA1 PE=1 SV=5		172817			53076.9		172817	53076.9
P35555	Fibrillin-1 OS=Homo sapiens GN=FBN1 PE=1 SV=3	49047.5	125168				26558.9	87108	26558.9
Q9H3N1	Thioredoxin-related transmembrane protein 1 OS=Homo sapiens GN=TMX1 PE=1 SV=1	2.30618e+06	6.5945e+06	9.21776e+06	1.71706e+06	2.69248e+07	2.00994e+06	6.5945e+06	2.00994e+06
P52907	F-actin-capping protein subunit alpha-1 OS=Homo sapiens GN=CAPZA1 PE=1 SV=3	100699	161766				39839.4	131233	39839.4
Q6NZI2	Polymerase I and transcript release factor OS=Homo sapiens GN=PTRF PE=1 SV=1	5.32205e+06	3.22064e+06	271721	712901	972303	1.37736e+06	3.22064e+06	972303
A6NHG4	D-dopachrome decarboxylase-like protein OS=Homo sapiens GN=DDTL PE=2 SV=1	335547	344557		93034.2	102332	154547	340052	102332
P22087	rRNA 2'-O-methyltransferase fibrillarin OS=Homo sapiens GN=FBL PE=1 SV=2	4650296	4521244	768386	1.31626e+06	1.3603e+06	1.51051e+06	4521244	1.3603e+06
P12109	Collagen alpha-1(VI) chain OS=Homo sapiens GN=COL6A1 PE=1 SV=3	219093	556573	48860.5	81921.4	65742.1	51828.1	219093	65742.1
P05109	Protein S100-A8 OS=Homo sapiens GN=S100A8 PE=1 SV=1	6.39274e+06	3.50442e+06	1.18592e+07	4.3005e+07	1.91697e+06	216550	6.39274e+06	1.91697e+06
P12110	Collagen alpha-2(VI) chain OS=Homo sapiens GN=COL6A2 PE=1 SV=4	1.52086e+07	1.76124e+07	2.7172e+06	5.84865e+06	2.17946e+06	4.54316e+06	1.52086e+07	4.54316e+06
P09960	Leukotriene A-4 hydrolase OS=Homo sapiens GN=LTA4H PE=1 SV=2	2.34353e+06	1.46438e+06	3.25633e+06	1.33102e+07	696518	591914	2.34353e+06	696518
Q13938	Calcyphosin OS=Homo sapiens GN=CAPS PE=1 SV=1	1.26387e+06	2.12136e+06	227077	124339	694722	375193	1.26387e+06	375193
P02743	Serum amyloid P-component OS=Homo sapiens GN=APCS PE=1 SV=2	809518	1.36529e+06	889500	260891	168938	437798	889500	260891
P13929	Beta-enolase OS=Homo sapiens GN=ENO3 PE=1 SV=5	8.6742e+07	7.95322e+07	7.93223e+07	2.55905e+07	2.31358e+07	1.9207e+07	7.95322e+07	2.31358e+07
P26440	Isovaleryl-CoA dehydrogenase, mitochondrial OS=Homo sapiens GN=IVD PE=1 SV=1	2.2704e+07	1.8766e+06	78581	275700	540114	611187	1.8766e+06	540114
P0C0S5	Histone H2A.Z OS=Homo sapiens GN=H2AFZ PE=1 SV=2		683774	46733.2	103782	74569.9	222775	365254	103782
P01871	Ig mu chain C region OS=Homo sapiens GN=IGHM PE=1 SV=3	1.55181e+06	2.33114e+06	299775	557648	439011	303107	1.55181e+06	439011
Q8WUA8	Tsukushin OS=Homo sapiens GN=TSKU PE=2 SV=3	2.4643e+06	1.15308e+07	487431	8.27421e+06	261919	694918	2.4643e+06	694918
P84090	Enhancer of rudimentary homolog OS=Homo sapiens GN=ERH PE=1 SV=1	2.4707e+06	1.70524e+06	928639	473652	441888	2.59674e+06	1.70524e+06	473652
Q9BX68	Histidine triad nucleotide-binding protein 2, mitochondrial OS=Homo sapiens GN=HINT2 PE=1 SV=1	1.21078e+06	2.61813e+06	578385		578153	93948	1.21078e+06	336051
Q9NRN5	Olfactomedin-like protein 3 OS=Homo sapiens GN=OLFML3 PE=2 SV=1	259170	409407		91604.5			334288	91604.5
O60739	Eukaryotic translation initiation factor 1b OS=Homo sapiens GN=EIF1B PE=1 SV=2	1.61362e+06	2.31399e+06	1.13147e+06	2.04482e+06	236984	438077	1.61362e+06	438077
P06702	Protein S100-A9 OS=Homo sapiens GN=S100A9 PE=1 SV=1		193592			53806.2	50824.7	193592	52315.4
Q641Q3	Meteorin-like protein OS=Homo sapiens GN=METRNL PE=2 SV=1	2.77309e+07	9.66598e+06	2.6642e+06	3.18631e+06	942804	2.59532e+06	9.66598e+06	2.59532e+06
O75888	Tumor necrosis factor ligand superfamily member 13 OS=Homo sapiens GN=TNFSF13 PE=1 SV=1	457301	368993	158382	98686.5	59611.1	281312	368993	98686.5
Q15181	Inorganic pyrophosphatase OS=Homo sapiens GN=PPA1 PE=1 SV=2	3.98425e+06		1.21958e+06	1.05947e+06	323478		2.60191e+06	691476
Q96IU4	Protein ABHD14B OS=Homo sapiens GN=ABHD14B PE=1 SV=1	1.8254e+06	2.07945e+06	342914	480990	288088	790606	1.8254e+06	480990
P07858	Cathepsin B OS=Homo sapiens GN=CTSB PE=1 SV=3	4.31604e+06	5.55109e+06	9.0634e+06	899759	1.68699e+06	1.45409e+06	5.55109e+06	1.45409e+06
P16157	Ankyrin-1 OS=Homo sapiens GN=ANK1 PE=1 SV=3	6707360	2.67844e+06		2.29359e+06	334144	1.2083e+06	4.6929e+06	1.2083e+06
P07108	Acyl-CoA-binding protein OS=Homo sapiens GN=DBI PE=1 SV=2	81787.1	365304		48267	56839.2	107520	223545	56839.2
P15170	Eukaryotic peptide chain release factor GTP-binding subunit ERF3A OS=Homo sapiens GN=GSPT1 PE=1 SV=1	2.93697e+07	3.54351e+07	5.07063e+06	7.46352e+06	1.27524e+07	5.21533e+06	2.93697e+07	7.46352e+06
P07814	Bifunctional glutamate/proline--tRNA ligase OS=Homo sapiens GN=EPRS PE=1 SV=5	1.63251e+06	2.30147e+06		175646	498952	647795	1.96699e+06	498952
Q5BKX8	Muscle-related coiled-coil protein OS=Homo sapiens GN=MURC PE=1 SV=2		383500				96959	383500	96959
O14579	Coatomer subunit epsilon OS=Homo sapiens GN=COPE PE=1 SV=3	704530	4140172		723659		492472	2.42235e+06	608065
P38117	Electron transfer flavoprotein subunit beta OS=Homo sapiens GN=ETFB PE=1 SV=3	186691	166457		44275.1			176574	44275.1
P11908	Ribose-phosphate pyrophosphokinase 2 OS=Homo sapiens GN=PRPS2 PE=1 SV=2	102956	486686		68861.6	73921.6	115067	294821	73921.6
O75674	TOM1-like protein 1 OS=Homo sapiens GN=TOM1L1 PE=1 SV=2	1.59317e+06	2.11873e+06	285941	396812	374712	719604	1.59317e+06	396812
O95831	Apoptosis-inducing factor 1, mitochondrial OS=Homo sapiens GN=AIFM1 PE=1 SV=1	148581	686403		167835	103974	100603	417492	103974
P02675	Fibrinogen beta chain OS=Homo sapiens GN=FGB PE=1 SV=2	145960	1.44234e+06		168179	195422	440330	794149	195422
Q92765	Secreted frizzled-related protein 3 OS=Homo sapiens GN=FRZB PE=1 SV=2	1.16157e+07	7.62027e+06		8.63538e+06	311284	2.36258e+06	9.618e+06	2.36258e+06
Q9UMS4	Pre-mRNA-processing factor 19 OS=Homo sapiens GN=PRPF19 PE=1 SV=1	1.3889e+06	1.23071e+06	1.31789e+06	227625	321478	520075	1.31789e+06	321478
Q9BPW8	Protein NipSnap homolog 1 OS=Homo sapiens GN=NIPSNAP1 PE=1 SV=1		259054		47701.4	78062		259054	62881.7
P51884	Lumican OS=Homo sapiens GN=LUM PE=1 SV=2		901744	135605	198373		53054.1	518675	125714
P14555	Phospholipase A2, membrane associated OS=Homo sapiens GN=PLA2G2A PE=1 SV=2	2.59833e+07	1.45012e+07	2.83815e+07	6.72376e+07	6.29439e+06	2.70443e+06	2.59833e+07	6.29439e+06
P56880	Claudin-20 OS=Homo sapiens GN=CLDN20 PE=2 SV=1	7.52346e+06	3.01869e+06	1.48747e+06	1.74267e+06	183469	704431	3.01869e+06	704431
P26368	Splicing factor U2AF 65 kDa subunit OS=Homo sapiens GN=U2AF2 PE=1 SV=4	113995	334373		52286.5			224184	52286.5
P21980	Protein-glutamine gamma-glutamyltransferase 2 OS=Homo sapiens GN=TGM2 PE=1 SV=2		547241		73214.4		181959	547241	127587
Q8N135	Leucine-rich repeat LGI family member 4 OS=Homo sapiens GN=LGI4 PE=2 SV=1	2.22246e+06	1.12627e+06	1.56489e+06	75468.1	678422	348812	1.56489e+06	348812
Q9P0V9	Septin-10 OS=Homo sapiens GN=SEPT10 PE=1 SV=2	357768	472152	575442	104008	59630.5	235106	472152	104008
Q9H008	Phospholysine phosphohistidine inorganic pyrophosphate phosphatase OS=Homo sapiens GN=LHPP PE=1 SV=2	224738	403007		28901	168976	68751.4	313872	68751.4
Q9NP97	Dynein light chain roadblock-type 1 OS=Homo sapiens GN=DYNLRB1 PE=1 SV=3	287776	806708	590744			128649	590744	128649
O00151	PDZ and LIM domain protein 1 OS=Homo sapiens GN=PDLIM1 PE=1 SV=4		809270	47669.9	58803.4		125967	428470	92385.2
Q86VP6	Cullin-associated NEDD8-dissociated protein 1 OS=Homo sapiens GN=CAND1 PE=1 SV=2	1.19557e+06	1.76501e+06		313377	227938	967766	1.48029e+06	313377
P61160	Actin-related protein 2 OS=Homo sapiens GN=ACTR2 PE=1 SV=1	578011	593960	70426.8	121278	185997	96940.6	578011	121278
Q3LXA3	Triokinase/FMN cyclase OS=Homo sapiens GN=TKFC PE=1 SV=2	918296	840126		113008	295134	183690	879211	183690
Q12905	Interleukin enhancer-binding factor 2 OS=Homo sapiens GN=ILF2 PE=1 SV=2	395489	390725	19412.5	27159.4	358030	80914.3	390725	80914.3
P02671	Fibrinogen alpha chain OS=Homo sapiens GN=FGA PE=1 SV=2	212447	784829			100578	97897.1	498638	99237.8
O75884	Putative hydrolase RBBP9 OS=Homo sapiens GN=RBBP9 PE=1 SV=2	6.09716e+06	1.33267e+07	121657	5.14199e+06	149574	1.20948e+06	6.09716e+06	1.20948e+06
Q9ULA0	Aspartyl aminopeptidase OS=Homo sapiens GN=DNPEP PE=1 SV=1	351848	352023	54593.7	65771.4	128477	69498.6	351848	69498.6
Q14767	Latent-transforming growth factor beta-binding protein 2 OS=Homo sapiens GN=LTBP2 PE=1 SV=3		252107		46694.2	52709.2		252107	49701.7
P08195	4F2 cell-surface antigen heavy chain OS=Homo sapiens GN=SLC3A2 PE=1 SV=3	1.42876e+07	1.10851e+07	6.09648e+06	2.14714e+06	6.92174e+06	1.09796e+06	1.10851e+07	2.14714e+06
P47985	Cytochrome b-c1 complex subunit Rieske, mitochondrial OS=Homo sapiens GN=UQCRFS1 PE=1 SV=2	3998615	509706	1.57563e+06	233702	294980	711475	1.57563e+06	294980
Q9NYU2	UDP-glucose:glycoprotein glucosyltransferase 1 OS=Homo sapiens GN=UGGT1 PE=1 SV=3	215700	1.09053e+06		166906	108058	118552	653116	118552
P40967	Melanocyte protein PMEL OS=Homo sapiens GN=PMEL PE=1 SV=2		418463	109684			46990.5	264074	46990.5
P67936	Tropomyosin alpha-4 chain OS=Homo sapiens GN=TPM4 PE=1 SV=3	2.86354e+06	1.75139e+06	213493	61077.6		551090	1.75139e+06	306084
P46952	3-hydroxyanthranilate 3,4-dioxygenase OS=Homo sapiens GN=HAAO PE=1 SV=2	138671					23769	138671	23769
Q15056	Eukaryotic translation initiation factor 4H OS=Homo sapiens GN=EIF4H PE=1 SV=5	3.28198e+06	5.1457e+06	156552	51355.1	2.24161e+06	543542	3.28198e+06	543542
P12111	Collagen alpha-3(VI) chain OS=Homo sapiens GN=COL6A3 PE=1 SV=5	366800	1.12556e+06		168973		77246.2	746181	123110
O15143	Actin-related protein 2/3 complex subunit 1B OS=Homo sapiens GN=ARPC1B PE=1 SV=3	1.85697e+07	7.24451e+06	3.76016e+07	1.1892e+08	2.99383e+06	1.67635e+06	1.85697e+07	2.99383e+06
P38919	Eukaryotic initiation factor 4A-III OS=Homo sapiens GN=EIF4A3 PE=1 SV=4	1.06444e+06	1.52202e+06		362485	166871	207102	1.29323e+06	207102
P50440	Glycine amidinotransferase, mitochondrial OS=Homo sapiens GN=GATM PE=1 SV=1	214196	628708		60630.4	166150	66663.9	421452	66663.9
P30711	Glutathione S-transferase theta-1 OS=Homo sapiens GN=GSTT1 PE=1 SV=4		695773		283897	53069.2	103369	695773	103369
Q06828	Fibromodulin OS=Homo sapiens GN=FMOD PE=1 SV=2	358836	78749		32212.5			218793	32212.5
Q3SY77	UDP-glucuronosyltransferase 3A2 OS=Homo sapiens GN=UGT3A2 PE=2 SV=1	3.37329e+06	3.34333e+06	1.98023e+06	1.12293e+07	489585	233257	3.34333e+06	489585
Q15370	Transcription elongation factor B polypeptide 2 OS=Homo sapiens GN=TCEB2 PE=1 SV=1	670464	944440	438855	94900.2	444147	85495.9	670464	94900.2
P21281	V-type proton ATPase subunit B, brain isoform OS=Homo sapiens GN=ATP6V1B2 PE=1 SV=3	659497	952939				113509	806218	113509
O00292	Left-right determination factor 2 OS=Homo sapiens GN=LEFTY2 PE=1 SV=2	268990	841118			98386.4	45529.8	555054	71958.1
Q9NWV4	UPF0587 protein C1orf123 OS=Homo sapiens GN=C1orf123 PE=1 SV=1	8.035e+07	9.2544e+07	1.76351e+06	3.19916e+06	1.67593e+07	1.03599e+07	8.035e+07	1.03599e+07
Q15582	Transforming growth factor-beta-induced protein ig-h3 OS=Homo sapiens GN=TGFBI PE=1 SV=1		506080			64208		506080	64208
Q9BY67	Cell adhesion molecule 1 OS=Homo sapiens GN=CADM1 PE=1 SV=2	6.92227e+07	4.1375e+07	6.55937e+07	2.03682e+08	8.31137e+06	6.52168e+06	6.55937e+07	8.31137e+06
P02452	Collagen alpha-1(I) chain OS=Homo sapiens GN=COL1A1 PE=1 SV=5	1.06672e+07	2.0595e+06	2.16594e+06	269503	675506	144563	2.16594e+06	269503
O60938	Keratocan OS=Homo sapiens GN=KERA PE=1 SV=1	5.32506e+07	8.77526e+06	3.08375e+07	1.75958e+08	3.59074e+06	2.389e+06	3.08375e+07	3.59074e+06
P07585	Decorin OS=Homo sapiens GN=DCN PE=1 SV=1	4.15015e+07	2.25409e+07	4.91694e+07	1.14607e+08	4.82984e+06	362246	4.15015e+07	4.82984e+06
Q01469	Fatty acid-binding protein, epidermal OS=Homo sapiens GN=FABP5 PE=1 SV=3	6.30925e+07	2.81319e+07	9.30148e+07	1.9196e+08	7.02029e+06	1.25616e+06	6.30925e+07	7.02029e+06
P00738	Haptoglobin OS=Homo sapiens GN=HP PE=1 SV=1	1.67197e+08	2.23152e+08	7.96145e+07	1.44762e+07	1.76882e+08	1.80326e+07	1.67197e+08	1.80326e+07
P21810	Biglycan OS=Homo sapiens GN=BGN PE=1 SV=2	5.78738e+07	5.8137e+07	3.4039e+06	9.59702e+07	4.86382e+06	5.98727e+06	5.78738e+07	5.98727e+06
Q5T2W1	Na(+)/H(+) exchange regulatory cofactor NHE-RF3 OS=Homo sapiens GN=PDZK1 PE=1 SV=2	9.05923e+06	4.36379e+06	2.95394e+06	2.1328e+07	431198	68010.1	4.36379e+06	431198
Q08397	Lysyl oxidase homolog 1 OS=Homo sapiens GN=LOXL1 PE=1 SV=2	1.68068e+06	1.68239e+06		132229	692755	61171.7	1.68153e+06	132229
P02792	Ferritin light chain OS=Homo sapiens GN=FTL PE=1 SV=2	9.9813e+06	3.87042e+07	366585	772150	6.06033e+07	100432	9.9813e+06	772150
P69891	Hemoglobin subunit gamma-1 OS=Homo sapiens GN=HBG1 PE=1 SV=2			893373		35957.6	85626	893373	60791.8
Q9BQE3	Tubulin alpha-1C chain OS=Homo sapiens GN=TUBA1C PE=1 SV=1	1.49411e+06	5.91537e+07		3.66484e+06	534037	443896	3.03239e+07	534037
P17066	Heat shock 70 kDa protein 6 OS=Homo sapiens GN=HSPA6 PE=1 SV=2							#NUM!	#NUM!
P35241	Radixin OS=Homo sapiens GN=RDX PE=1 SV=1							#NUM!	#NUM!
P17661	Desmin OS=Homo sapiens GN=DES PE=1 SV=3							#NUM!	#NUM!
Q05682	Caldesmon OS=Homo sapiens GN=CALD1 PE=1 SV=3							#NUM!	#NUM!
Q5T4F7	Secreted frizzled-related protein 5 OS=Homo sapiens GN=SFRP5 PE=2 SV=3						132646	#NUM!	132646
Q9NS15	Latent-transforming growth factor beta-binding protein 3 OS=Homo sapiens GN=LTBP3 PE=1 SV=4				74402.7			#NUM!	74402.7
P36873	Serine/threonine-protein phosphatase PP1-gamma catalytic subunit OS=Homo sapiens GN=PPP1CC PE=1 SV=1					253680		#NUM!	253680
P67809	Nuclease-sensitive element-binding protein 1 OS=Homo sapiens GN=YBX1 PE=1 SV=3							#NUM!	#NUM!
O00469	Procollagen-lysine,2-oxoglutarate 5-dioxygenase 2 OS=Homo sapiens GN=PLOD2 PE=1 SV=2							#NUM!	#NUM!
O00479	High mobility group nucleosome-binding domain-containing protein 4 OS=Homo sapiens GN=HMGN4 PE=1 SV=3		130094	48334.1				89214.2	#NUM!
Q6GMV3	Putative peptidyl-tRNA hydrolase PTRHD1 OS=Homo sapiens GN=PTRHD1 PE=1 SV=1							#NUM!	#NUM!
P00390	Glutathione reductase, mitochondrial OS=Homo sapiens GN=GSR PE=1 SV=2	114205	357278					235742	#NUM!
Q9BTV4	Transmembrane protein 43 OS=Homo sapiens GN=TMEM43 PE=1 SV=1	522783		214719				368751	#NUM!
P30837	Aldehyde dehydrogenase X, mitochondrial OS=Homo sapiens GN=ALDH1B1 PE=1 SV=3							#NUM!	#NUM!
Q9UKG1	DCC-interacting protein 13-alpha OS=Homo sapiens GN=APPL1 PE=1 SV=1					88088.4	121343	#NUM!	104715
Q9BR76	Coronin-1B OS=Homo sapiens GN=CORO1B PE=1 SV=1	59865.4	159505					109685	#NUM!
P55209	Nucleosome assembly protein 1-like 1 OS=Homo sapiens GN=NAP1L1 PE=1 SV=1		886222					886222	#NUM!
Q9NT22	EMILIN-3 OS=Homo sapiens GN=EMILIN3 PE=2 SV=2							#NUM!	#NUM!
Q9Y3D6	Mitochondrial fission 1 protein OS=Homo sapiens GN=FIS1 PE=1 SV=2							#NUM!	#NUM!
Q99439	Calponin-2 OS=Homo sapiens GN=CNN2 PE=1 SV=4							#NUM!	#NUM!
P01033	Metalloproteinase inhibitor 1 OS=Homo sapiens GN=TIMP1 PE=1 SV=1							#NUM!	#NUM!
Q5T1J5	Putative coiled-coil-helix-coiled-coil-helix domain-containing protein CHCHD2P9, mitochondrial OS=Homo sapiens GN=CHCHD2P9 PE=5 SV=1							#NUM!	#NUM!
Q9NPF2	Carbohydrate sulfotransferase 11 OS=Homo sapiens GN=CHST11 PE=1 SV=1							#NUM!	#NUM!
Q14264	Endogenous retrovirus group 3 member 1 Env polyprotein OS=Homo sapiens GN=ERV3-1 PE=2 SV=2		65692.7					65692.7	#NUM!
Q9Y4G6	Talin-2 OS=Homo sapiens GN=TLN2 PE=1 SV=4	243135						243135	#NUM!
P41091	Eukaryotic translation initiation factor 2 subunit 3 OS=Homo sapiens GN=EIF2S3 PE=1 SV=3							#NUM!	#NUM!
O75915	PRA1 family protein 3 OS=Homo sapiens GN=ARL6IP5 PE=1 SV=1							#NUM!	#NUM!
E9PAV3	Nascent polypeptide-associated complex subunit alpha, muscle-specific form OS=Homo sapiens GN=NACA PE=1 SV=1					298315	275236	#NUM!	286776
Q6DKJ4	Nucleoredoxin OS=Homo sapiens GN=NXN PE=1 SV=2							#NUM!	#NUM!
P09668	Pro-cathepsin H OS=Homo sapiens GN=CTSH PE=1 SV=4							#NUM!	#NUM!
P49591	Serine--tRNA ligase, cytoplasmic OS=Homo sapiens GN=SARS PE=1 SV=3							#NUM!	#NUM!
Q8NES3	Beta-1,3-N-acetylglucosaminyltransferase lunatic fringe OS=Homo sapiens GN=LFNG PE=1 SV=2							#NUM!	#NUM!
P51665	26S proteasome non-ATPase regulatory subunit 7 OS=Homo sapiens GN=PSMD7 PE=1 SV=2							#NUM!	#NUM!
Q9H2A7	C-X-C motif chemokine 16 OS=Homo sapiens GN=CXCL16 PE=2 SV=4	112480	443910					278195	#NUM!
Q14980	Nuclear mitotic apparatus protein 1 OS=Homo sapiens GN=NUMA1 PE=1 SV=2	388612		399488				394050	#NUM!
Q9UEW3	Macrophage receptor MARCO OS=Homo sapiens GN=MARCO PE=1 SV=1							#NUM!	#NUM!
O43505	Beta-1,4-glucuronyltransferase 1 OS=Homo sapiens GN=B4GAT1 PE=1 SV=1				508587			#NUM!	508587
P33176	Kinesin-1 heavy chain OS=Homo sapiens GN=KIF5B PE=1 SV=1					88911.2	181941	#NUM!	135426
Q9Y4L1	Hypoxia up-regulated protein 1 OS=Homo sapiens GN=HYOU1 PE=1 SV=1				242076	357164	450666	#NUM!	357164
Q9BW72	HIG1 domain family member 2A, mitochondrial OS=Homo sapiens GN=HIGD2A PE=1 SV=1					540228	678845	#NUM!	609537
Q8NBR0	Tumor protein p53-inducible protein 13 OS=Homo sapiens GN=TP53I13 PE=2 SV=1					65235.1	123686	#NUM!	94460.8
P00491	Purine nucleoside phosphorylase OS=Homo sapiens GN=PNP PE=1 SV=2			29059				29059	#NUM!
P0DJI8	Serum amyloid A-1 protein OS=Homo sapiens GN=SAA1 PE=1 SV=1							#NUM!	#NUM!
Q9Y240	C-type lectin domain family 11 member A OS=Homo sapiens GN=CLEC11A PE=1 SV=1							#NUM!	#NUM!
Q99988	Growth/differentiation factor 15 OS=Homo sapiens GN=GDF15 PE=2 SV=3				440660			#NUM!	440660
Q9H1E3	Nuclear ubiquitous casein and cyclin-dependent kinase substrate 1 OS=Homo sapiens GN=NUCKS1 PE=1 SV=1							#NUM!	#NUM!
Q99627	COP9 signalosome complex subunit 8 OS=Homo sapiens GN=COPS8 PE=1 SV=1					135262	27107.1	#NUM!	81184.3
Q9BSJ8	Extended synaptotagmin-1 OS=Homo sapiens GN=ESYT1 PE=1 SV=1							#NUM!	#NUM!
Q96IZ0	PRKC apoptosis WT1 regulator protein OS=Homo sapiens GN=PAWR PE=1 SV=1							#NUM!	#NUM!
O00232	26S proteasome non-ATPase regulatory subunit 12 OS=Homo sapiens GN=PSMD12 PE=1 SV=3							#NUM!	#NUM!
P55774	C-C motif chemokine 18 OS=Homo sapiens GN=CCL18 PE=1 SV=1							#NUM!	#NUM!
P80748	Ig lambda chain V-III region LOI OS=Homo sapiens PE=1 SV=1	285437		245453				265445	#NUM!
Q96HE7	ERO1-like protein alpha OS=Homo sapiens GN=ERO1A PE=1 SV=2							#NUM!	#NUM!
O43865	Adenosylhomocysteinase 2 OS=Homo sapiens GN=AHCYL1 PE=1 SV=2		96276.4					96276.4	#NUM!
Q9Y2W1	Thyroid hormone receptor-associated protein 3 OS=Homo sapiens GN=THRAP3 PE=1 SV=2							#NUM!	#NUM!
P23381	Tryptophan--tRNA ligase, cytoplasmic OS=Homo sapiens GN=WARS PE=1 SV=2					69745.8	142116	#NUM!	105931
Q8TEA8	D-tyrosyl-tRNA(Tyr) deacylase 1 OS=Homo sapiens GN=DTD1 PE=1 SV=2							#NUM!	#NUM!
P49913	Cathelicidin antimicrobial peptide OS=Homo sapiens GN=CAMP PE=1 SV=1							#NUM!	#NUM!
P43652	Afamin OS=Homo sapiens GN=AFM PE=1 SV=1							#NUM!	#NUM!
Q96AE4	Far upstream element-binding protein 1 OS=Homo sapiens GN=FUBP1 PE=1 SV=3							#NUM!	#NUM!
Q9UBQ0	Vacuolar protein sorting-associated protein 29 OS=Homo sapiens GN=VPS29 PE=1 SV=1							#NUM!	#NUM!
O43166	Signal-induced proliferation-associated 1-like protein 1 OS=Homo sapiens GN=SIPA1L1 PE=1 SV=4							#NUM!	#NUM!
P40126	L-dopachrome tautomerase OS=Homo sapiens GN=DCT PE=1 SV=1							#NUM!	#NUM!
P09525	Annexin A4 OS=Homo sapiens GN=ANXA4 PE=1 SV=4				39423.9	48237.7	51710	#NUM!	48237.7
Q9UKZ9	Procollagen C-endopeptidase enhancer 2 OS=Homo sapiens GN=PCOLCE2 PE=1 SV=1							#NUM!	#NUM!
P05198	Eukaryotic translation initiation factor 2 subunit 1 OS=Homo sapiens GN=EIF2S1 PE=1 SV=3						96164.2	#NUM!	96164.2
Q7Z7G0	Target of Nesh-SH3 OS=Homo sapiens GN=ABI3BP PE=1 SV=1							#NUM!	#NUM!
O75431	Metaxin-2 OS=Homo sapiens GN=MTX2 PE=1 SV=1							#NUM!	#NUM!
P55735	Protein SEC13 homolog OS=Homo sapiens GN=SEC13 PE=1 SV=3							#NUM!	#NUM!
P01717	Ig lambda chain V-IV region Hil OS=Homo sapiens PE=1 SV=1		113713					113713	#NUM!
P43243	Matrin-3 OS=Homo sapiens GN=MATR3 PE=1 SV=2							#NUM!	#NUM!
Q9BQA1	Methylosome protein 50 OS=Homo sapiens GN=WDR77 PE=1 SV=1				73758.8		66748.4	#NUM!	70253.6
O60504	Vinexin OS=Homo sapiens GN=SORBS3 PE=1 SV=2							#NUM!	#NUM!
P36959	GMP reductase 1 OS=Homo sapiens GN=GMPR PE=1 SV=1							#NUM!	#NUM!
Q16531	DNA damage-binding protein 1 OS=Homo sapiens GN=DDB1 PE=1 SV=1		607437					607437	#NUM!
P35613	Basigin OS=Homo sapiens GN=BSG PE=1 SV=2		390698	99128.3				244913	#NUM!
Q92522	Histone H1x OS=Homo sapiens GN=H1FX PE=1 SV=1					281803	357418	#NUM!	319610
P00734	Prothrombin OS=Homo sapiens GN=F2 PE=1 SV=2							#NUM!	#NUM!
P48539	Purkinje cell protein 4 OS=Homo sapiens GN=PCP4 PE=1 SV=3	1371124	1.38239e+06	194674				1371124	#NUM!
O75608	Acyl-protein thioesterase 1 OS=Homo sapiens GN=LYPLA1 PE=1 SV=1	300450	500833					400642	#NUM!
Q13630	GDP-L-fucose synthase OS=Homo sapiens GN=TSTA3 PE=1 SV=1							#NUM!	#NUM!
Q9UHL4	Dipeptidyl peptidase 2 OS=Homo sapiens GN=DPP7 PE=1 SV=3		209151					209151	#NUM!
Q14165	Malectin OS=Homo sapiens GN=MLEC PE=1 SV=1				66038.6	129854	244843	#NUM!	129854
P42677	40S ribosomal protein S27 OS=Homo sapiens GN=RPS27 PE=1 SV=3							#NUM!	#NUM!
Q9BZK3	Putative nascent polypeptide-associated complex subunit alpha-like protein OS=Homo sapiens GN=NACAP1 PE=5 SV=1	224884						224884	#NUM!
O00192	Armadillo repeat protein deleted in velo-cardio-facial syndrome OS=Homo sapiens GN=ARVCF PE=1 SV=1							#NUM!	#NUM!
Q9BYR8	Keratin-associated protein 3-1 OS=Homo sapiens GN=KRTAP3-1 PE=1 SV=1							#NUM!	#NUM!
Q9UJZ1	Stomatin-like protein 2, mitochondrial OS=Homo sapiens GN=STOML2 PE=1 SV=1							#NUM!	#NUM!
P29279	Connective tissue growth factor OS=Homo sapiens GN=CTGF PE=1 SV=2							#NUM!	#NUM!
Q12904	Aminoacyl tRNA synthase complex-interacting multifunctional protein 1 OS=Homo sapiens GN=AIMP1 PE=1 SV=2							#NUM!	#NUM!
Q15746	Myosin light chain kinase, smooth muscle OS=Homo sapiens GN=MYLK PE=1 SV=4							#NUM!	#NUM!
Q8IWY4	Signal peptide, CUB and EGF-like domain-containing protein 1 OS=Homo sapiens GN=SCUBE1 PE=1 SV=3							#NUM!	#NUM!
Q6UXI7	Vitrin OS=Homo sapiens GN=VIT PE=2 SV=1							#NUM!	#NUM!
Q9NZ45	CDGSH iron-sulfur domain-containing protein 1 OS=Homo sapiens GN=CISD1 PE=1 SV=1	1.39076e+06	1.20369e+06					1.29722e+06	#NUM!
P55769	NHP2-like protein 1 OS=Homo sapiens GN=SNU13 PE=1 SV=3	1.99903e+06						1.99903e+06	#NUM!
Q14108	Lysosome membrane protein 2 OS=Homo sapiens GN=SCARB2 PE=1 SV=2	281228	1.01979e+06					650511	#NUM!
Q7Z4H3	HD domain-containing protein 2 OS=Homo sapiens GN=HDDC2 PE=1 SV=1							#NUM!	#NUM!
Q9BQB6	Vitamin K epoxide reductase complex subunit 1 OS=Homo sapiens GN=VKORC1 PE=1 SV=1							#NUM!	#NUM!
O60925	Prefoldin subunit 1 OS=Homo sapiens GN=PFDN1 PE=1 SV=2							#NUM!	#NUM!
Q7Z4W1	L-xylulose reductase OS=Homo sapiens GN=DCXR PE=1 SV=2					166180		#NUM!	166180
P02008	Hemoglobin subunit zeta OS=Homo sapiens GN=HBZ PE=1 SV=2					89677.2	134214	#NUM!	111946
Q92945	Far upstream element-binding protein 2 OS=Homo sapiens GN=KHSRP PE=1 SV=4							#NUM!	#NUM!
Q9H299	SH3 domain-binding glutamic acid-rich-like protein 3 OS=Homo sapiens GN=SH3BGRL3 PE=1 SV=1							#NUM!	#NUM!
P20962	Parathymosin OS=Homo sapiens GN=PTMS PE=1 SV=2		485463					485463	#NUM!
O14949	Cytochrome b-c1 complex subunit 8 OS=Homo sapiens GN=UQCRQ PE=1 SV=4							#NUM!	#NUM!
P01714	Ig lambda chain V-III region SH OS=Homo sapiens PE=1 SV=1							#NUM!	#NUM!
P55010	Eukaryotic translation initiation factor 5 OS=Homo sapiens GN=EIF5 PE=1 SV=2							#NUM!	#NUM!
Q9UMR2	ATP-dependent RNA helicase DDX19B OS=Homo sapiens GN=DDX19B PE=1 SV=1							#NUM!	#NUM!
Q9UHV9	Prefoldin subunit 2 OS=Homo sapiens GN=PFDN2 PE=1 SV=1							#NUM!	#NUM!
P14324	Farnesyl pyrophosphate synthase OS=Homo sapiens GN=FDPS PE=1 SV=4		351201					351201	#NUM!
Q9BT78	COP9 signalosome complex subunit 4 OS=Homo sapiens GN=COPS4 PE=1 SV=1	330524						330524	#NUM!
P02808	Statherin OS=Homo sapiens GN=STATH PE=1 SV=2	118192						118192	#NUM!
P04085	Platelet-derived growth factor subunit A OS=Homo sapiens GN=PDGFA PE=1 SV=1	1.00931e+06		1.07036e+06				1.03984e+06	#NUM!
Q76M96	Coiled-coil domain-containing protein 80 OS=Homo sapiens GN=CCDC80 PE=1 SV=1				681709		759026	#NUM!	720368
Q9HB71	Calcyclin-binding protein OS=Homo sapiens GN=CACYBP PE=1 SV=2							#NUM!	#NUM!
Q9H9B4	Sideroflexin-1 OS=Homo sapiens GN=SFXN1 PE=1 SV=4							#NUM!	#NUM!
O96000	NADH dehydrogenase [ubiquinone] 1 beta subcomplex subunit 10 OS=Homo sapiens GN=NDUFB10 PE=1 SV=3							#NUM!	#NUM!
P02747	Complement C1q subcomponent subunit C OS=Homo sapiens GN=C1QC PE=1 SV=3							#NUM!	#NUM!
P14678	Small nuclear ribonucleoprotein-associated proteins B and B' OS=Homo sapiens GN=SNRPB PE=1 SV=2							#NUM!	#NUM!
O00622	Protein CYR61 OS=Homo sapiens GN=CYR61 PE=1 SV=1							#NUM!	#NUM!
Q08188	Protein-glutamine gamma-glutamyltransferase E OS=Homo sapiens GN=TGM3 PE=1 SV=4							#NUM!	#NUM!
P09038	Fibroblast growth factor 2 OS=Homo sapiens GN=FGF2 PE=1 SV=3							#NUM!	#NUM!
P63027	Vesicle-associated membrane protein 2 OS=Homo sapiens GN=VAMP2 PE=1 SV=3					259870	166017	#NUM!	212944
P35573	Glycogen debranching enzyme OS=Homo sapiens GN=AGL PE=1 SV=3							#NUM!	#NUM!
P05089	Arginase-1 OS=Homo sapiens GN=ARG1 PE=1 SV=2							#NUM!	#NUM!
Q16775	Hydroxyacylglutathione hydrolase, mitochondrial OS=Homo sapiens GN=HAGH PE=1 SV=2				102045			#NUM!	102045
Q86UP2	Kinectin OS=Homo sapiens GN=KTN1 PE=1 SV=1							#NUM!	#NUM!
Q8WUD1	Ras-related protein Rab-2B OS=Homo sapiens GN=RAB2B PE=1 SV=1							#NUM!	#NUM!
O75306	NADH dehydrogenase [ubiquinone] iron-sulfur protein 2, mitochondrial OS=Homo sapiens GN=NDUFS2 PE=1 SV=2				47505	263042		#NUM!	155273
Q9NZJ9	Diphosphoinositol polyphosphate phosphohydrolase 2 OS=Homo sapiens GN=NUDT4 PE=1 SV=2							#NUM!	#NUM!
Q27J81	Inverted formin-2 OS=Homo sapiens GN=INF2 PE=1 SV=2							#NUM!	#NUM!
Q15369	Transcription elongation factor B polypeptide 1 OS=Homo sapiens GN=TCEB1 PE=1 SV=1							#NUM!	#NUM!
Q6PIU2	Neutral cholesterol ester hydrolase 1 OS=Homo sapiens GN=NCEH1 PE=1 SV=3	169512						169512	#NUM!
Q9UBG0	C-type mannose receptor 2 OS=Homo sapiens GN=MRC2 PE=1 SV=2							#NUM!	#NUM!
O00625	Pirin OS=Homo sapiens GN=PIR PE=1 SV=1		202045					202045	#NUM!
P11498	Pyruvate carboxylase, mitochondrial OS=Homo sapiens GN=PC PE=1 SV=2							#NUM!	#NUM!
Q16643	Drebrin OS=Homo sapiens GN=DBN1 PE=1 SV=4							#NUM!	#NUM!
Q9NR45	Sialic acid synthase OS=Homo sapiens GN=NANS PE=1 SV=2							#NUM!	#NUM!
Q9BXM0	Periaxin OS=Homo sapiens GN=PRX PE=1 SV=2	85302	186609					135956	#NUM!
Q8N3E9	1-phosphatidylinositol 4,5-bisphosphate phosphodiesterase delta-3 OS=Homo sapiens GN=PLCD3 PE=1 SV=3							#NUM!	#NUM!
P54578	Ubiquitin carboxyl-terminal hydrolase 14 OS=Homo sapiens GN=USP14 PE=1 SV=3							#NUM!	#NUM!
O43795	Unconventional myosin-Ib OS=Homo sapiens GN=MYO1B PE=1 SV=3		290907					290907	#NUM!
O43765	Small glutamine-rich tetratricopeptide repeat-containing protein alpha OS=Homo sapiens GN=SGTA PE=1 SV=1							#NUM!	#NUM!
Q86SR1	Polypeptide N-acetylgalactosaminyltransferase 10 OS=Homo sapiens GN=GALNT10 PE=1 SV=2							#NUM!	#NUM!
Q9UL46	Proteasome activator complex subunit 2 OS=Homo sapiens GN=PSME2 PE=1 SV=4				27402.9			#NUM!	27402.9
P10746	Uroporphyrinogen-III synthase OS=Homo sapiens GN=UROS PE=1 SV=1							#NUM!	#NUM!
Q15637	Splicing factor 1 OS=Homo sapiens GN=SF1 PE=1 SV=4							#NUM!	#NUM!
P08294	Extracellular superoxide dismutase [Cu-Zn] OS=Homo sapiens GN=SOD3 PE=1 SV=2						520814	#NUM!	520814
Q658N2	WSC domain-containing protein 1 OS=Homo sapiens GN=WSCD1 PE=2 SV=1							#NUM!	#NUM!
Q13200	26S proteasome non-ATPase regulatory subunit 2 OS=Homo sapiens GN=PSMD2 PE=1 SV=3							#NUM!	#NUM!
P17844	Probable ATP-dependent RNA helicase DDX5 OS=Homo sapiens GN=DDX5 PE=1 SV=1							#NUM!	#NUM!
P23141	Liver carboxylesterase 1 OS=Homo sapiens GN=CES1 PE=1 SV=2	7476862	1.03887e+06	301551				1.03887e+06	#NUM!
Q9NS69	Mitochondrial import receptor subunit TOM22 homolog OS=Homo sapiens GN=TOMM22 PE=1 SV=3							#NUM!	#NUM!
O14602	Eukaryotic translation initiation factor 1A, Y-chromosomal OS=Homo sapiens GN=EIF1AY PE=1 SV=4							#NUM!	#NUM!
Q9NVS9	Pyridoxine-5'-phosphate oxidase OS=Homo sapiens GN=PNPO PE=1 SV=1							#NUM!	#NUM!
Q9H2H8	Peptidyl-prolyl cis-trans isomerase-like 3 OS=Homo sapiens GN=PPIL3 PE=1 SV=1	181021	602134					391577	#NUM!
P27695	DNA-(apurinic or apyrimidinic site) lyase OS=Homo sapiens GN=APEX1 PE=1 SV=2							#NUM!	#NUM!
P50238	Cysteine-rich protein 1 OS=Homo sapiens GN=CRIP1 PE=1 SV=3					171886	180561	#NUM!	176224
Q13283	Ras GTPase-activating protein-binding protein 1 OS=Homo sapiens GN=G3BP1 PE=1 SV=1							#NUM!	#NUM!
Q8WUU4	Zinc finger protein 296 OS=Homo sapiens GN=ZNF296 PE=2 SV=1							#NUM!	#NUM!
Q5VU65	Nuclear pore membrane glycoprotein 210-like OS=Homo sapiens GN=NUP210L PE=2 SV=1							#NUM!	#NUM!
P27144	Adenylate kinase 4, mitochondrial OS=Homo sapiens GN=AK4 PE=1 SV=1				325702			#NUM!	325702
O75335	Liprin-alpha-4 OS=Homo sapiens GN=PPFIA4 PE=2 SV=3				160607		24943.2	#NUM!	92775.1
P18075	Bone morphogenetic protein 7 OS=Homo sapiens GN=BMP7 PE=1 SV=1							#NUM!	#NUM!
Q9BQF6	Sentrin-specific protease 7 OS=Homo sapiens GN=SENP7 PE=1 SV=4		1.84181e+06					1.84181e+06	#NUM!
P01127	Platelet-derived growth factor subunit B OS=Homo sapiens GN=PDGFB PE=1 SV=1							#NUM!	#NUM!
Q9UKM9	RNA-binding protein Raly OS=Homo sapiens GN=RALY PE=1 SV=1							#NUM!	#NUM!
P51608	Methyl-CpG-binding protein 2 OS=Homo sapiens GN=MECP2 PE=1 SV=1						210427	#NUM!	210427
Q9NP81	Serine--tRNA ligase, mitochondrial OS=Homo sapiens GN=SARS2 PE=1 SV=1							#NUM!	#NUM!
Q9P2E9	Ribosome-binding protein 1 OS=Homo sapiens GN=RRBP1 PE=1 SV=4					210662		#NUM!	210662
P01824	Immunoglobulin heavy variable 4-39 OS=Homo sapiens GN=IGHV4-39 PE=1 SV=2							#NUM!	#NUM!
P61916	Epididymal secretory protein E1 OS=Homo sapiens GN=NPC2 PE=1 SV=1							#NUM!	#NUM!
Q92882	Osteoclast-stimulating factor 1 OS=Homo sapiens GN=OSTF1 PE=1 SV=2							#NUM!	#NUM!
Q86U42	Polyadenylate-binding protein 2 OS=Homo sapiens GN=PABPN1 PE=1 SV=3							#NUM!	#NUM!
Q8WXA8	5-hydroxytryptamine receptor 3C OS=Homo sapiens GN=HTR3C PE=1 SV=2							#NUM!	#NUM!
Q5TFE4	5'-nucleotidase domain-containing protein 1 OS=Homo sapiens GN=NT5DC1 PE=1 SV=1							#NUM!	#NUM!
P01621	Ig kappa chain V-III region NG9 (Fragment) OS=Homo sapiens PE=2 SV=1	606923						606923	#NUM!
P10155	60 kDa SS-A/Ro ribonucleoprotein OS=Homo sapiens GN=TROVE2 PE=1 SV=2							#NUM!	#NUM!
O94826	Mitochondrial import receptor subunit TOM70 OS=Homo sapiens GN=TOMM70 PE=1 SV=1							#NUM!	#NUM!
Q9Y4I1	Unconventional myosin-Va OS=Homo sapiens GN=MYO5A PE=1 SV=2							#NUM!	#NUM!
Q15427	Splicing factor 3B subunit 4 OS=Homo sapiens GN=SF3B4 PE=1 SV=1							#NUM!	#NUM!
Q9HAS3	Solute carrier family 28 member 3 OS=Homo sapiens GN=SLC28A3 PE=1 SV=1							#NUM!	#NUM!
Q9GZY8	Mitochondrial fission factor OS=Homo sapiens GN=MFF PE=1 SV=1							#NUM!	#NUM!
P11277	Spectrin beta chain, erythrocytic OS=Homo sapiens GN=SPTB PE=1 SV=5							#NUM!	#NUM!
Q9NQW1	Protein transport protein Sec31B OS=Homo sapiens GN=SEC31B PE=1 SV=1							#NUM!	#NUM!
O60256	Phosphoribosyl pyrophosphate synthase-associated protein 2 OS=Homo sapiens GN=PRPSAP2 PE=1 SV=1							#NUM!	#NUM!
Q8WXH0	Nesprin-2 OS=Homo sapiens GN=SYNE2 PE=1 SV=3							#NUM!	#NUM!
Q86WZ6	Zinc finger protein 227 OS=Homo sapiens GN=ZNF227 PE=1 SV=1							#NUM!	#NUM!
P04003	C4b-binding protein alpha chain OS=Homo sapiens GN=C4BPA PE=1 SV=2							#NUM!	#NUM!
Q8IUX7	Adipocyte enhancer-binding protein 1 OS=Homo sapiens GN=AEBP1 PE=1 SV=1							#NUM!	#NUM!
A8MX76	Calpain-14 OS=Homo sapiens GN=CAPN14 PE=2 SV=2				405165			#NUM!	405165
Q9BSJ2	Gamma-tubulin complex component 2 OS=Homo sapiens GN=TUBGCP2 PE=1 SV=2							#NUM!	#NUM!
O94769	Extracellular matrix protein 2 OS=Homo sapiens GN=ECM2 PE=2 SV=1							#NUM!	#NUM!
P0CW27	Coiled-coil domain-containing protein 166 OS=Homo sapiens GN=CCDC166 PE=4 SV=1	132024		142280				137152	#NUM!
Q99471	Prefoldin subunit 5 OS=Homo sapiens GN=PFDN5 PE=1 SV=2							#NUM!	#NUM!
P26196	Probable ATP-dependent RNA helicase DDX6 OS=Homo sapiens GN=DDX6 PE=1 SV=2							#NUM!	#NUM!
Q15615	Olfactory receptor 4D1 OS=Homo sapiens GN=OR4D1 PE=2 SV=3							#NUM!	#NUM!
Q6PIY5	Uncharacterized protein C1orf228 OS=Homo sapiens GN=C1orf228 PE=2 SV=2	247323	211420	139844				211420	#NUM!
Q6ZMV9	Kinesin-like protein KIF6 OS=Homo sapiens GN=KIF6 PE=1 SV=3							#NUM!	#NUM!
P03951	Coagulation factor XI OS=Homo sapiens GN=F11 PE=1 SV=1							#NUM!	#NUM!
Q8TCU4	Alstrom syndrome protein 1 OS=Homo sapiens GN=ALMS1 PE=1 SV=3							#NUM!	#NUM!
Q92738	USP6 N-terminal-like protein OS=Homo sapiens GN=USP6NL PE=1 SV=3	64245040	12217426					38231233	#NUM!
Q5VWZ2	Lysophospholipase-like protein 1 OS=Homo sapiens GN=LYPLAL1 PE=1 SV=3						491776	#NUM!	491776
Q9Y3F4	Serine-threonine kinase receptor-associated protein OS=Homo sapiens GN=STRAP PE=1 SV=1							#NUM!	#NUM!
Q92736	Ryanodine receptor 2 OS=Homo sapiens GN=RYR2 PE=1 SV=3							#NUM!	#NUM!
Q9BX82	Zinc finger protein 471 OS=Homo sapiens GN=ZNF471 PE=2 SV=1							#NUM!	#NUM!
Q8WVV4	Protein POF1B OS=Homo sapiens GN=POF1B PE=1 SV=3					344161	644990	#NUM!	494576
Q9HD26	Golgi-associated PDZ and coiled-coil motif-containing protein OS=Homo sapiens GN=GOPC PE=1 SV=1				1.86949e+06			#NUM!	1.86949e+06
Q9Y2K6	Ubiquitin carboxyl-terminal hydrolase 20 OS=Homo sapiens GN=USP20 PE=1 SV=2							#NUM!	#NUM!
P35606	Coatomer subunit beta' OS=Homo sapiens GN=COPB2 PE=1 SV=2							#NUM!	#NUM!
Q6ZVM7	TOM1-like protein 2 OS=Homo sapiens GN=TOM1L2 PE=1 SV=1							#NUM!	#NUM!
Q0VF49	Uncharacterized protein KIAA2012 OS=Homo sapiens GN=KIAA2012 PE=2 SV=2							#NUM!	#NUM!
P06858	Lipoprotein lipase OS=Homo sapiens GN=LPL PE=1 SV=1	552027						552027	#NUM!
Q96DN6	Methyl-CpG-binding domain protein 6 OS=Homo sapiens GN=MBD6 PE=1 SV=2				234570		160716	#NUM!	197643
P16260	Graves disease carrier protein OS=Homo sapiens GN=SLC25A16 PE=1 SV=3							#NUM!	#NUM!
O14639	Actin-binding LIM protein 1 OS=Homo sapiens GN=ABLIM1 PE=1 SV=3	232308	296251					264280	#NUM!
P17568	NADH dehydrogenase [ubiquinone] 1 beta subcomplex subunit 7 OS=Homo sapiens GN=NDUFB7 PE=1 SV=4							#NUM!	#NUM!
Q8NE62	Choline dehydrogenase, mitochondrial OS=Homo sapiens GN=CHDH PE=1 SV=2							#NUM!	#NUM!
Q5VTT5	Myomesin-3 OS=Homo sapiens GN=MYOM3 PE=2 SV=1					930617	379930	#NUM!	655274
O75340	Programmed cell death protein 6 OS=Homo sapiens GN=PDCD6 PE=1 SV=1	357848						357848	#NUM!
P16219	Short-chain specific acyl-CoA dehydrogenase, mitochondrial OS=Homo sapiens GN=ACADS PE=1 SV=1							#NUM!	#NUM!
P13533	Myosin-6 OS=Homo sapiens GN=MYH6 PE=1 SV=5							#NUM!	#NUM!
Q7L4P6	BEN domain-containing protein 5 OS=Homo sapiens GN=BEND5 PE=1 SV=1							#NUM!	#NUM!
P50135	Histamine N-methyltransferase OS=Homo sapiens GN=HNMT PE=1 SV=1							#NUM!	#NUM!
P11137	Microtubule-associated protein 2 OS=Homo sapiens GN=MAP2 PE=1 SV=4							#NUM!	#NUM!
Q15257	Serine/threonine-protein phosphatase 2A activator OS=Homo sapiens GN=PPP2R4 PE=1 SV=3							#NUM!	#NUM!
Q01484	Ankyrin-2 OS=Homo sapiens GN=ANK2 PE=1 SV=4							#NUM!	#NUM!
P22891	Vitamin K-dependent protein Z OS=Homo sapiens GN=PROZ PE=1 SV=2						15577.8	#NUM!	15577.8
Q9Y2B0	Protein canopy homolog 2 OS=Homo sapiens GN=CNPY2 PE=1 SV=1							#NUM!	#NUM!
								#NUM!	#NUM!

## Sheet: PXG vs control LC
PXG vs control in Lens capsule
Accession	Description		Abundance: F4: Sample, PXG, 1	Abundance: F5: Sample, PXG, 2	Abundance: F6: Sample, PXG, 3	Abundance: F7: Control, CONTROL, 1	Abundance: F8: Control, CONTROL, 2	Abundance: F9: Control, CONTROL, 3	MEDIAN-PXG	MEDIAN-CONTROL
P02792	Ferritin light chain OS=Homo sapiens GN=FTL PE=1 SV=2			35957.6	85626	7.72064e+06		428426	60791.8	4.07453e+06
Q9Y2U8	Inner nuclear membrane protein Man1 OS=Homo sapiens GN=LEMD3 PE=1 SV=2		11079.8		62912.1			761626	36996	761626
P21980	Protein-glutamine gamma-glutamyltransferase 2 OS=Homo sapiens GN=TGM2 PE=1 SV=2		75468.1	678422	348812	9.70308e+06	782969	5.99584e+06	348812	5.99584e+06
Q5TDP6	Lengsin OS=Homo sapiens GN=LGSN PE=1 SV=1		52713.2	69369.4	203511	2.07673e+06		30051.2	69369.4	1.05339e+06
P02751	Fibronectin OS=Homo sapiens GN=FN1 PE=1 SV=4		140772			3.62425e+06		174244	140772	1.89925e+06
Q5T2W1	Na(+)/H(+) exchange regulatory cofactor NHE-RF3 OS=Homo sapiens GN=PDZK1 PE=1 SV=2		132229	692755	61171.7	2.46595e+06	905180		132229	1.68557e+06
Q14766	Latent-transforming growth factor beta-binding protein 1 OS=Homo sapiens GN=LTBP1 PE=1 SV=4			230068	37067.6			1.69196e+06	133568	1.69196e+06
Q9BPW8	Protein NipSnap homolog 1 OS=Homo sapiens GN=NIPSNAP1 PE=1 SV=1		198373		53054.1	1.38944e+06	1.6128e+06		125714	1.50112e+06
Q9UKY7	Protein CDV3 homolog OS=Homo sapiens GN=CDV3 PE=1 SV=1		137563	475981	253522	3.84111e+06	1858591		253522	2.84985e+06
Q12905	Interleukin enhancer-binding factor 2 OS=Homo sapiens GN=ILF2 PE=1 SV=2			100578	97897.1	1.10957e+06	1.17593e+06	71188.2	99237.8	1.10957e+06
P67936	Tropomyosin alpha-4 chain OS=Homo sapiens GN=TPM4 PE=1 SV=3				23769	261074			23769	261074
Q9NYL9	Tropomodulin-3 OS=Homo sapiens GN=TMOD3 PE=1 SV=1		385841	165347	538353	2.22794e+06		5.99044e+06	385841	4109190
Q7RTY7	Ovochymase-1 OS=Homo sapiens GN=OVCH1 PE=2 SV=2		86870.7	28617	41599.9		71404.8	786554	41599.9	428979
P32320	Cytidine deaminase OS=Homo sapiens GN=CDA PE=1 SV=2				50797.5	521452			50797.5	521452
P38919	Eukaryotic initiation factor 4A-III OS=Homo sapiens GN=EIF4A3 PE=1 SV=4		60630.4	166150	66663.9	480503	855906		66663.9	668204
Q7Z4H8	KDEL motif-containing protein 2 OS=Homo sapiens GN=KDELC2 PE=1 SV=2		48413			480294			48413	480294
Q9BY67	Cell adhesion molecule 1 OS=Homo sapiens GN=CADM1 PE=1 SV=2		269503	675506	144563	2.36048e+06	2.57546e+06	7.59581e+06	269503	2.57546e+06
Q92765	Secreted frizzled-related protein 3 OS=Homo sapiens GN=FRZB PE=1 SV=2		227625	321478	520075	2.98833e+06	1.29834e+06	3.55401e+06	321478	2.98833e+06
Q9HCB6	Spondin-1 OS=Homo sapiens GN=SPON1 PE=1 SV=2		287198	69703.6	71001.9		147087	1.14266e+06	71001.9	644873
Q2I0M5	R-spondin-4 OS=Homo sapiens GN=RSPO4 PE=1 SV=2		50636.4	85272.2				594494	67954.3	594494
P07942	Laminin subunit beta-1 OS=Homo sapiens GN=LAMB1 PE=1 SV=2		1.01046e+06	3.955e+06	150061	8.2119e+06	3.96083e+06	3.80076e+07	1.01046e+06	8.2119e+06
P03973	Antileukoproteinase OS=Homo sapiens GN=SLPI PE=1 SV=2		713470	316003	392572			2.86097e+06	392572	2.86097e+06
O94973	AP-2 complex subunit alpha-2 OS=Homo sapiens GN=AP2A2 PE=1 SV=2		85662.6	570444	99072.6	712791	693041	237070	99072.6	693041
P49765	Vascular endothelial growth factor B OS=Homo sapiens GN=VEGFB PE=1 SV=2		62808.5	84565.3	95944.8	217788		873832	84565.3	545810
P47985	Cytochrome b-c1 complex subunit Rieske, mitochondrial OS=Homo sapiens GN=UQCRFS1 PE=1 SV=2		166906	108058	118552	887949	620636		118552	754292
P84090	Enhancer of rudimentary homolog OS=Homo sapiens GN=ERH PE=1 SV=1			578153	93948	1.84714e+06	2.32133e+06		336051	2.08424e+06
Q9NYU2	UDP-glucose:glycoprotein glucosyltransferase 1 OS=Homo sapiens GN=UGGT1 PE=1 SV=3				46990.5	241349	312125		46990.5	276737
P21741	Midkine OS=Homo sapiens GN=MDK PE=1 SV=1		265651					1.55459e+06	265651	1.55459e+06
P14314	Glucosidase 2 subunit beta OS=Homo sapiens GN=PRKCSH PE=1 SV=2		319265	960122	1.71836e+06	5.35251e+06	2.62284e+06	1.18949e+07	960122	5.35251e+06
Q86SR1	Polypeptide N-acetylgalactosaminyltransferase 10 OS=Homo sapiens GN=GALNT10 PE=1 SV=2		27402.9					150981	27402.9	150981
Q01469	Fatty acid-binding protein, epidermal OS=Homo sapiens GN=FABP5 PE=1 SV=3		1.44762e+07	1.76882e+08	1.80326e+07	2.57163e+08	9.48961e+07	6.78678e+07	1.80326e+07	9.48961e+07
Q9BX68	Histidine triad nucleotide-binding protein 2, mitochondrial OS=Homo sapiens GN=HINT2 PE=1 SV=1		91604.5			743142	220475		91604.5	481809
Q8NI22	Multiple coagulation factor deficiency protein 2 OS=Homo sapiens GN=MCFD2 PE=1 SV=1		80905.8	21412.1		261914			51158.9	261914
P35637	RNA-binding protein FUS OS=Homo sapiens GN=FUS PE=1 SV=1		60213.5				252306	336504	60213.5	294405
P62244	40S ribosomal protein S15a OS=Homo sapiens GN=RPS15A PE=1 SV=2		253236	364038	1.06162e+06	1.77778e+06	1.79587e+06	303971	364038	1.77778e+06
P34932	Heat shock 70 kDa protein 4 OS=Homo sapiens GN=HSPA4 PE=1 SV=4		844976	572337	1.06441e+06	3.98924e+06	2.80417e+06	4.72688e+06	844976	3.98924e+06
Q15370	Transcription elongation factor B polypeptide 2 OS=Homo sapiens GN=TCEB2 PE=1 SV=1				113509	636324	427796		113509	532060
P38606	V-type proton ATPase catalytic subunit A OS=Homo sapiens GN=ATP6V1A PE=1 SV=2		241448	1.02079e+06	311003	1.51086e+06	1.39914e+06		311003	1.455e+06
Q6NZI2	Polymerase I and transcript release factor OS=Homo sapiens GN=PTRF PE=1 SV=1		93034.2	102332	154547	493740	470884	122382	102332	470884
O00231	26S proteasome non-ATPase regulatory subunit 11 OS=Homo sapiens GN=PSMD11 PE=1 SV=3				91326.1	466847	370573		91326.1	418710
Q9H3N1	Thioredoxin-related transmembrane protein 1 OS=Homo sapiens GN=TMX1 PE=1 SV=1				39839.4	172552	191993		39839.4	182272
P17540	Creatine kinase S-type, mitochondrial OS=Homo sapiens GN=CKMT2 PE=1 SV=2		41891.4		98183.2	438963	195097		70037.3	317030
Q01484	Ankyrin-2 OS=Homo sapiens GN=ANK2 PE=1 SV=4				15577.8	113969		26311.3	15577.8	70140.3
P50440	Glycine amidinotransferase, mitochondrial OS=Homo sapiens GN=GATM PE=1 SV=1		283897	53069.2	103369	620423	465207	32099.1	103369	465207
P02671	Fibrinogen alpha chain OS=Homo sapiens GN=FGA PE=1 SV=2		5.14199e+06	149574	1.20948e+06	5.43419e+06	7.38578e+06	1.56992e+06	1.20948e+06	5.43419e+06
Q9NS15	Latent-transforming growth factor beta-binding protein 3 OS=Homo sapiens GN=LTBP3 PE=1 SV=4			253680				1.13206e+06	253680	1.13206e+06
Q16851	UTP--glucose-1-phosphate uridylyltransferase OS=Homo sapiens GN=UGP2 PE=1 SV=5		196367	203265	290419	890126	892130	280620	203265	890126
P46952	3-hydroxyanthranilate 3,4-dioxygenase OS=Homo sapiens GN=HAAO PE=1 SV=2		51355.1	2.24161e+06	543542	2.37005e+06	4.32293e+06	250809	543542	2.37005e+06
Q8N3Z0	Inactive serine protease 35 OS=Homo sapiens GN=PRSS35 PE=2 SV=2			114810	461369	1.25376e+06	159684	2.82175e+06	288090	1.25376e+06
P28074	Proteasome subunit beta type-5 OS=Homo sapiens GN=PSMB5 PE=1 SV=3		9.56169e+06	1.73631e+07	2.34555e+07	7.48541e+07	4.70273e+07	1.65014e+08	1.73631e+07	7.48541e+07
O14579	Coatomer subunit epsilon OS=Homo sapiens GN=COPE PE=1 SV=3		44275.1			261313	117697		44275.1	189505
Q6UXS0	C-type lectin domain family 19 member A OS=Homo sapiens GN=CLEC19A PE=2 SV=1		250733	211498	1.05895e+06	1.05663e+06	292192	1.17629e+06	250733	1.05663e+06
Q53TN4	Cytochrome b reductase 1 OS=Homo sapiens GN=CYBRD1 PE=1 SV=1		664510	296152	2.78688e+06	4.51978e+06	2.78383e+06	161944	664510	2.78383e+06
O75131	Copine-3 OS=Homo sapiens GN=CPNE3 PE=1 SV=1		81154.1	127583	309927	862225	534193	184875	127583	534193
Q86VP6	Cullin-associated NEDD8-dissociated protein 1 OS=Homo sapiens GN=CAND1 PE=1 SV=2		121278	185997	96940.6	714234	505944	139416	121278	505944
P35222	Catenin beta-1 OS=Homo sapiens GN=CTNNB1 PE=1 SV=1		700475	1.5257e+06	693991	2.80897e+06	2.7509e+06	904785	700475	2.7509e+06
Q9BSG5	Retbindin OS=Homo sapiens GN=RTBDN PE=1 SV=2		2.303e+06	230149	747125	1.7857e+06		4.07314e+06	747125	2.92942e+06
P21281	V-type proton ATPase subunit B, brain isoform OS=Homo sapiens GN=ATP6V1B2 PE=1 SV=3			98386.4	45529.8	1.06449e+06	278206	90653.5	71958.1	278206
P05997	Collagen alpha-2(V) chain OS=Homo sapiens GN=COL5A2 PE=1 SV=3		5.69506e+06	3.42196e+06	3.1365e+06	1.31835e+07	5.59738e+06	5.10151e+07	3.42196e+06	1.31835e+07
P11047	Laminin subunit gamma-1 OS=Homo sapiens GN=LAMC1 PE=1 SV=3		2.14817e+07	3.93464e+07	3.57212e+07	1.37493e+08	5.54175e+07	2.37515e+08	3.57212e+07	1.37493e+08
P08572	Collagen alpha-2(IV) chain OS=Homo sapiens GN=COL4A2 PE=1 SV=4		2.46762e+08	3.06417e+08	4.72988e+08	1.11935e+09	6.7973e+08	1.54587e+09	3.06417e+08	1.11935e+09
O43143	Pre-mRNA-splicing factor ATP-dependent RNA helicase DHX15 OS=Homo sapiens GN=DHX15 PE=1 SV=2		109652	108882	225126	726305	399393	206160	109652	399393
Q14112	Nidogen-2 OS=Homo sapiens GN=NID2 PE=1 SV=3		1.41334e+06	3.06983e+06	3.41924e+06	1.1098e+07	1.0932e+07	1.25484e+07	3.06983e+06	1.1098e+07
Q04695	Keratin, type I cytoskeletal 17 OS=Homo sapiens GN=KRT17 PE=1 SV=2		974040	498980	411266	2.04932e+06	1.55208e+06		498980	1.8007e+06
Q9NP97	Dynein light chain roadblock-type 1 OS=Homo sapiens GN=DYNLRB1 PE=1 SV=3		58803.4		125967	202229	457421		92385.2	329825
O60437	Periplakin OS=Homo sapiens GN=PPL PE=1 SV=4		529807	2.97477e+06	1.56947e+06	6.01296e+06	5.58005e+06	1.15065e+06	1.56947e+06	5.58005e+06
Q9P2T1	GMP reductase 2 OS=Homo sapiens GN=GMPR2 PE=1 SV=1		73628		231470	816673	537758	64878.7	152549	537758
P02679	Fibrinogen gamma chain OS=Homo sapiens GN=FGG PE=1 SV=3		1.18071e+07	505531	2.88319e+06	1.0149e+07	1.88176e+07	1.53602e+06	2.88319e+06	1.0149e+07
Q16718	NADH dehydrogenase [ubiquinone] 1 alpha subcomplex subunit 5 OS=Homo sapiens GN=NDUFA5 PE=1 SV=3		217956	439958	608438	1.02247e+06	2.05026e+06		439958	1.53637e+06
Q8N474	Secreted frizzled-related protein 1 OS=Homo sapiens GN=SFRP1 PE=1 SV=1		237279	350379	400823	1.21304e+06	1.44184e+06	762902	350379	1.21304e+06
P30740	Leukocyte elastase inhibitor OS=Homo sapiens GN=SERPINB1 PE=1 SV=1		7.56204e+06	5.63058e+06	2.15065e+07	2.55021e+07	2.86813e+07	9.17616e+06	7.56204e+06	2.55021e+07
P40967	Melanocyte protein PMEL OS=Homo sapiens GN=PMEL PE=1 SV=2		61077.6		551090	1.02275e+06	217052	3939442	306084	1.02275e+06
Q04446	1,4-alpha-glucan-branching enzyme OS=Homo sapiens GN=GBE1 PE=1 SV=3		79976.7	714182	324615	1645873	1.08088e+06	278102	324615	1.08088e+06
O95168	NADH dehydrogenase [ubiquinone] 1 beta subcomplex subunit 4 OS=Homo sapiens GN=NDUFB4 PE=1 SV=3		113744	84451.8		154749	497847		99097.8	326298
P60866	40S ribosomal protein S20 OS=Homo sapiens GN=RPS20 PE=1 SV=1		1.37246e+06	686768	3.12918e+06	4.51463e+06	4.64979e+06	1.55614e+06	1.37246e+06	4.51463e+06
Q9UHQ9	NADH-cytochrome b5 reductase 1 OS=Homo sapiens GN=CYB5R1 PE=1 SV=1		190756	335929	483075	1.29135e+06	900993		335929	1.09617e+06
P56378	6.8 kDa mitochondrial proteolipid OS=Homo sapiens GN=MP68 PE=1 SV=1		164081	490307	348017	1.09374e+06	1175002		348017	1.13437e+06
P56880	Claudin-20 OS=Homo sapiens GN=CLDN20 PE=2 SV=1		52286.5					169127	52286.5	169127
Q9Y490	Talin-1 OS=Homo sapiens GN=TLN1 PE=1 SV=3			361777	373415	1.28704e+06	1.18251e+06	408765	367596	1.18251e+06
Q8N135	Leucine-rich repeat LGI family member 4 OS=Homo sapiens GN=LGI4 PE=2 SV=1		104008	59630.5	235106	291384	333997	673392	104008	333997
P84098	60S ribosomal protein L19 OS=Homo sapiens GN=RPL19 PE=1 SV=1		440467	310669	782579	1.81212e+06	993573		440467	1.40285e+06
P31040	Succinate dehydrogenase [ubiquinone] flavoprotein subunit, mitochondrial OS=Homo sapiens GN=SDHA PE=1 SV=2		268881	269279	727616	851532	1.48161e+06	35670	269279	851532
P05388	60S acidic ribosomal protein P0 OS=Homo sapiens GN=RPLP0 PE=1 SV=1		1.09083e+06	1.53033e+06	2.34643e+06	7.9697e+06	4.80046e+06	553281	1.53033e+06	4.80046e+06
P02675	Fibrinogen beta chain OS=Homo sapiens GN=FGB PE=1 SV=2		8.63538e+06	311284	2.36258e+06	7.29693e+06	1.31704e+07	1.64987e+06	2.36258e+06	7.29693e+06
P17931	Galectin-3 OS=Homo sapiens GN=LGALS3 PE=1 SV=5		346405		410661	1.16314e+06	344451	1.46812e+06	378533	1.16314e+06
O75368	SH3 domain-binding glutamic acid-rich-like protein OS=Homo sapiens GN=SH3BGRL PE=1 SV=1		388935	1.86215e+06	2454396	5.67989e+06	2.66202e+06	1.05015e+07	1.86215e+06	5.67989e+06
O95715	C-X-C motif chemokine 14 OS=Homo sapiens GN=CXCL14 PE=1 SV=2		8.35198e+07	5.00889e+07	1.90073e+08	2.54519e+08	6.59222e+07	1.07097e+09	8.35198e+07	2.54519e+08
P27816	Microtubule-associated protein 4 OS=Homo sapiens GN=MAP4 PE=1 SV=3		202046	1.09895e+06	2.06544e+06	3.32818e+06	3.34668e+06	634114	1.09895e+06	3.32818e+06
Q9H008	Phospholysine phosphohistidine inorganic pyrophosphate phosphatase OS=Homo sapiens GN=LHPP PE=1 SV=2				128649	724784		54235.8	128649	389510
P51148	Ras-related protein Rab-5C OS=Homo sapiens GN=RAB5C PE=1 SV=2		197629	403926	185302	913626	596442	130999	197629	596442
P06744	Glucose-6-phosphate isomerase OS=Homo sapiens GN=GPI PE=1 SV=4		2.46707e+07	7.98087e+07	3.87637e+07	1.28464e+08	1.16585e+08	2.98592e+07	3.87637e+07	1.16585e+08
P18621	60S ribosomal protein L17 OS=Homo sapiens GN=RPL17 PE=1 SV=3		391330	289392	303163	1.48313e+06	906000	218299	303163	906000
O00217	NADH dehydrogenase [ubiquinone] iron-sulfur protein 8, mitochondrial OS=Homo sapiens GN=NDUFS8 PE=1 SV=1		85139.6	109992	426956	93943.4	559261		109992	326602
P46926	Glucosamine-6-phosphate isomerase 1 OS=Homo sapiens GN=GNPDA1 PE=1 SV=1		96874.2	439384	163097	998188	480069	356624	163097	480069
Q13938	Calcyphosin OS=Homo sapiens GN=CAPS PE=1 SV=1		260891	168938	437798	1.61664e+06	757894	562771	260891	757894
P07108	Acyl-CoA-binding protein OS=Homo sapiens GN=DBI PE=1 SV=2		7.46352e+06	1.27524e+07	5.21533e+06	3.4903e+07	2.16579e+07	3.11036e+06	7.46352e+06	2.16579e+07
P61978	Heterogeneous nuclear ribonucleoprotein K OS=Homo sapiens GN=HNRNPK PE=1 SV=1		5.52158e+06	1.06234e+07	1.07608e+07	3.07814e+07	1.39937e+07	4.35026e+07	1.06234e+07	3.07814e+07
P31937	3-hydroxyisobutyrate dehydrogenase, mitochondrial OS=Homo sapiens GN=HIBADH PE=1 SV=2		364904	324807	654028	1.0503e+06	1.28047e+06	283203	364904	1.0503e+06
P21291	Cysteine and glycine-rich protein 1 OS=Homo sapiens GN=CSRP1 PE=1 SV=3		1.23868e+06	2.18595e+06	1.38873e+06	3.98892e+06	4.87102e+06	448668	1.38873e+06	3.98892e+06
P55268	Laminin subunit beta-2 OS=Homo sapiens GN=LAMB2 PE=1 SV=2		6.29046e+07	7.17603e+07	8.4129e+07	2.0597e+08	1.17043e+08	4.09701e+08	7.17603e+07	2.0597e+08
Q9Y3I0	tRNA-splicing ligase RtcB homolog OS=Homo sapiens GN=RTCB PE=1 SV=1		204265	139850	233464	761347	583672	94127.5	204265	583672
Q8WUA8	Tsukushin OS=Homo sapiens GN=TSKU PE=2 SV=3		473652	441888	2.59674e+06	1.93892e+06	658003	1.35027e+06	473652	1.35027e+06
Q6PCB0	von Willebrand factor A domain-containing protein 1 OS=Homo sapiens GN=VWA1 PE=1 SV=1		35204.4	67814.2			95823.6	196871	51509.3	146347
Q96ET8	Golgi apparatus membrane protein TVP23 homolog C OS=Homo sapiens GN=TVP23C PE=1 SV=3		273555	230308	394478	1.16312e+06	249838	770397	273555	770397
Q13151	Heterogeneous nuclear ribonucleoprotein A0 OS=Homo sapiens GN=HNRNPA0 PE=1 SV=1		104776	366987	144475	424100	389381		144475	406740
O95831	Apoptosis-inducing factor 1, mitochondrial OS=Homo sapiens GN=AIFM1 PE=1 SV=1		168179	195422	440330	482992	611868		195422	547430
P30084	Enoyl-CoA hydratase, mitochondrial OS=Homo sapiens GN=ECHS1 PE=1 SV=4		1.76649e+06	2.0122e+06	4.59795e+06	6.62618e+06	5.6203e+06	1.28584e+06	2.0122e+06	5.6203e+06
Q93097	Protein Wnt-2b OS=Homo sapiens GN=WNT2B PE=1 SV=2		1.12427e+06	186834	260763	728053	381859	1.61929e+06	260763	728053
P31930	Cytochrome b-c1 complex subunit 1, mitochondrial OS=Homo sapiens GN=UQCRC1 PE=1 SV=3		679448	638144	1.23853e+06	2.00408e+06	1.895e+06	124134	679448	1.895e+06
P15121	Aldose reductase OS=Homo sapiens GN=AKR1B1 PE=1 SV=3		4.02743e+07	8.03594e+07	4.18402e+07	1.53041e+08	1.16268e+08	3.11961e+07	4.18402e+07	1.16268e+08
Q9UMX5	Neudesin OS=Homo sapiens GN=NENF PE=1 SV=1		155946	81563.4	40831.8	226070			81563.4	226070
P47914	60S ribosomal protein L29 OS=Homo sapiens GN=RPL29 PE=1 SV=2		736927	1.08734e+06	2310601	2.81634e+06	3.19924e+06		1.08734e+06	3.00779e+06
P00167	Cytochrome b5 OS=Homo sapiens GN=CYB5A PE=1 SV=2			326821	281489	839449	870343	25827.6	304155	839449
O43390	Heterogeneous nuclear ribonucleoprotein R OS=Homo sapiens GN=HNRNPR PE=1 SV=1		485946	986270	1.37065e+06	3.25044e+06	2.7136e+06	449044	986270	2.7136e+06
Q6YP21	Kynurenine--oxoglutarate transaminase 3 OS=Homo sapiens GN=KYAT3 PE=1 SV=1				58171.9	172903	146602		58171.9	159752
P09622	Dihydrolipoyl dehydrogenase, mitochondrial OS=Homo sapiens GN=DLD PE=1 SV=2		1.30261e+06	1.29774e+06	2.04735e+06	3.95327e+06	3.57257e+06	365216	1.30261e+06	3.57257e+06
P21796	Voltage-dependent anion-selective channel protein 1 OS=Homo sapiens GN=VDAC1 PE=1 SV=2		4.65362e+06	4.74754e+06	8.70977e+06	1.40168e+07	1.29967e+07	3.19418e+06	4.74754e+06	1.29967e+07
P98160	Basement membrane-specific heparan sulfate proteoglycan core protein OS=Homo sapiens GN=HSPG2 PE=1 SV=4		5.73128e+07	7.30197e+07	8.51037e+07	1.99883e+08	1.2339e+08	4.51243e+08	7.30197e+07	1.99883e+08
P02462	Collagen alpha-1(IV) chain OS=Homo sapiens GN=COL4A1 PE=1 SV=3		5.70808e+08	5.67755e+08	9.36495e+08	1.56088e+09	1.04864e+09	2.57391e+09	5.70808e+08	1.56088e+09
Q8IUE6	Histone H2A type 2-B OS=Homo sapiens GN=HIST2H2AB PE=1 SV=3		784555			2.52072e+06	1.01908e+06	2.14436e+06	784555	2.14436e+06
Q15056	Eukaryotic translation initiation factor 4H OS=Homo sapiens GN=EIF4H PE=1 SV=5		168973		77246.2	280435	391836		123110	336136
Q8N126	Cell adhesion molecule 3 OS=Homo sapiens GN=CADM3 PE=1 SV=1		1.26391e+06	2.87573e+06	5.83011e+06	7.80192e+06	9.02892e+06	5.28303e+06	2.87573e+06	7.80192e+06
Q9UKM9	RNA-binding protein Raly OS=Homo sapiens GN=RALY PE=1 SV=1				210427	570228			210427	570228
Q13263	Transcription intermediary factor 1-beta OS=Homo sapiens GN=TRIM28 PE=1 SV=5		106203	370554	383996	1.10134e+06	901749		370554	1.00155e+06
Q14031	Collagen alpha-6(IV) chain OS=Homo sapiens GN=COL4A6 PE=1 SV=3		2.13138e+06	1.40035e+06	1.06471e+06	3.78115e+06	4.23387e+06	3.15369e+06	1.40035e+06	3.78115e+06
P01871	Ig mu chain C region OS=Homo sapiens GN=IGHM PE=1 SV=3		8.27421e+06	261919	694918	72757.5	3.66071e+06		694918	1.86673e+06
P99999	Cytochrome c OS=Homo sapiens GN=CYCS PE=1 SV=2		394667	351926	454863	1.05778e+06	1.09466e+06	330822	394667	1.05778e+06
Q9Y6X4	Soluble lamin-associated protein of 75 kDa OS=Homo sapiens GN=FAM169A PE=1 SV=2		883781	990492	706938	2.36634e+06	3.02913e+06	174364	883781	2.36634e+06
Q3LXA3	Triokinase/FMN cyclase OS=Homo sapiens GN=TKFC PE=1 SV=2		27159.4	358030	80914.3	215413	233028	211535	80914.3	215413
Q9UBQ7	Glyoxylate reductase/hydroxypyruvate reductase OS=Homo sapiens GN=GRHPR PE=1 SV=1		1.3738e+06	2.18954e+06	1.44515e+06	4.77225e+06	3.84622e+06	459437	1.44515e+06	3.84622e+06
Q9NS84	Carbohydrate sulfotransferase 7 OS=Homo sapiens GN=CHST7 PE=1 SV=2				49670.5	131679	63065.6	155971	49670.5	131679
P17980	26S protease regulatory subunit 6A OS=Homo sapiens GN=PSMC3 PE=1 SV=3		90812.8	143649	115702	359192	306215	34649.2	115702	306215
P28070	Proteasome subunit beta type-4 OS=Homo sapiens GN=PSMB4 PE=1 SV=4		120769	497771	440683	1.1602e+06	1.35382e+06	353458	440683	1.1602e+06
P43243	Matrin-3 OS=Homo sapiens GN=MATR3 PE=1 SV=2		73758.8		66748.4	155696	212932		70253.6	184314
P52272	Heterogeneous nuclear ribonucleoprotein M OS=Homo sapiens GN=HNRNPM PE=1 SV=3		1.21909e+06	1.89629e+06	2.88429e+06	5.29364e+06	4.96819e+06	2.67008e+06	1.89629e+06	4.96819e+06
P22234	Multifunctional protein ADE2 OS=Homo sapiens GN=PAICS PE=1 SV=3		244128	818208	164016	234639	1.04309e+06		244128	638864
P15170	Eukaryotic peptide chain release factor GTP-binding subunit ERF3A OS=Homo sapiens GN=GSPT1 PE=1 SV=1		175646	498952	647795	1.91759e+06	1.30168e+06	874074	498952	1.30168e+06
Q9NRN5	Olfactomedin-like protein 3 OS=Homo sapiens GN=OLFML3 PE=2 SV=1		2.04482e+06	236984	438077	723991	1.65644e+06	1.13304e+06	438077	1.13304e+06
O95428	Papilin OS=Homo sapiens GN=PAPLN PE=2 SV=4		16547400	2.30548e+07	2.3829e+07	5.91308e+07	3.74174e+07	6.95321e+07	2.30548e+07	5.91308e+07
P07195	L-lactate dehydrogenase B chain OS=Homo sapiens GN=LDHB PE=1 SV=2		6.34851e+06	2.07611e+07	9.83512e+06	2.80774e+07	2.51432e+07	7.19174e+06	9.83512e+06	2.51432e+07
P08779	Keratin, type I cytoskeletal 16 OS=Homo sapiens GN=KRT16 PE=1 SV=4		1.61692e+07	2.14989e+07	1.66616e+07	4.99482e+07	4.25788e+07	9.65379e+06	1.66616e+07	4.25788e+07
Q86UX2	Inter-alpha-trypsin inhibitor heavy chain H5 OS=Homo sapiens GN=ITIH5 PE=2 SV=2		392841	296131	455796	1.00161e+06	906372	1.17229e+06	392841	1.00161e+06
P30047	GTP cyclohydrolase 1 feedback regulatory protein OS=Homo sapiens GN=GCHFR PE=1 SV=3		447687	1.45025e+06	705428	2.67182e+06	1.79326e+06	125002	705428	1.79326e+06
O95197	Reticulon-3 OS=Homo sapiens GN=RTN3 PE=1 SV=2		731067	824282	941040	2.33618e+06	2.09209e+06	782623	824282	2.09209e+06
Q15714	TSC22 domain family protein 1 OS=Homo sapiens GN=TSC22D1 PE=1 SV=3		1.42727e+06	5.0317e+06	3.29552e+06	8.89445e+06	8.36394e+06	2.64185e+06	3.29552e+06	8.36394e+06
Q15942	Zyxin OS=Homo sapiens GN=ZYX PE=1 SV=1		445476	410787	531804	1.12747e+06			445476	1.12747e+06
Q9UMY4	Sorting nexin-12 OS=Homo sapiens GN=SNX12 PE=1 SV=3		161652	403375	173402	560487	435146	110618	173402	435146
P16083	Ribosyldihydronicotinamide dehydrogenase [quinone] OS=Homo sapiens GN=NQO2 PE=1 SV=5			108759	119376	285701			114068	285701
P58215	Lysyl oxidase homolog 3 OS=Homo sapiens GN=LOXL3 PE=2 SV=1			105733	74248.8	224731	100418	241703	89991.1	224731
Q9UMS4	Pre-mRNA-processing factor 19 OS=Homo sapiens GN=PRPF19 PE=1 SV=1		47701.4	78062		266099	156556	50295.8	62881.7	156556
Q13011	Delta(3,5)-Delta(2,4)-dienoyl-CoA isomerase, mitochondrial OS=Homo sapiens GN=ECH1 PE=1 SV=2		1061892	939857	1015246	2.52183e+06	2.74478e+06	32727.2	1015246	2.52183e+06
P49189	4-trimethylaminobutyraldehyde dehydrogenase OS=Homo sapiens GN=ALDH9A1 PE=1 SV=3		2.47065e+06	6.93225e+06	4.03319e+06	1.23373e+07	9.96247e+06	2.8129e+06	4.03319e+06	9.96247e+06
P62195	26S protease regulatory subunit 8 OS=Homo sapiens GN=PSMC5 PE=1 SV=1		67900.6	86630.9	95669.6	265794	213666	74385.5	86630.9	213666
Q01082	Spectrin beta chain, non-erythrocytic 1 OS=Homo sapiens GN=SPTBN1 PE=1 SV=2		1.24662e+06	754855	1.63167e+06	4.33581e+06	2.36801e+06	3.0722e+06	1.24662e+06	3.0722e+06
P62424	60S ribosomal protein L7a OS=Homo sapiens GN=RPL7A PE=1 SV=2		1.74684e+06	2.79485e+06	3.64084e+06	8.52989e+06	6.85873e+06	2.26919e+06	2.79485e+06	6.85873e+06
P31213	3-oxo-5-alpha-steroid 4-dehydrogenase 2 OS=Homo sapiens GN=SRD5A2 PE=1 SV=1		1.70285e+06	2.10236e+06	2.36199e+06	5.62702e+06	5.15126e+06	3.30926e+06	2.10236e+06	5.15126e+06
P40126	L-dopachrome tautomerase OS=Homo sapiens GN=DCT PE=1 SV=1		39423.9	48237.7	51710			117618	48237.7	117618
Q01995	Transgelin OS=Homo sapiens GN=TAGLN PE=1 SV=4		2.00013e+06	1.81383e+06	3.35903e+06	6.83454e+06	2.90383e+06		2.00013e+06	4.86918e+06
Q8TCD5	5'(3')-deoxyribonucleotidase, cytosolic type OS=Homo sapiens GN=NT5C PE=1 SV=2			151531	106106	313572			128819	313572
Q9BU40	Chordin-like protein 1 OS=Homo sapiens GN=CHRDL1 PE=1 SV=1		1.25716e+07	7.08057e+06	1.80016e+07	3.05428e+07	1.10466e+07	1.14313e+08	1.25716e+07	3.05428e+07
Q04837	Single-stranded DNA-binding protein, mitochondrial OS=Homo sapiens GN=SSBP1 PE=1 SV=1		245386	221422	344751	676565	513948		245386	595257
P46777	60S ribosomal protein L5 OS=Homo sapiens GN=RPL5 PE=1 SV=3		1.45009e+06	1.78381e+06	1.83445e+06	4.40916e+06	4.32644e+06	925067	1.78381e+06	4.32644e+06
P51648	Fatty aldehyde dehydrogenase OS=Homo sapiens GN=ALDH3A2 PE=1 SV=1		604817	1127998	1.19242e+06	2.7298e+06	3.69466e+06	1.00444e+06	1127998	2.7298e+06
P08708	40S ribosomal protein S17 OS=Homo sapiens GN=RPS17 PE=1 SV=2		365150	801121	976785	1.54058e+06	2.32141e+06		801121	1.93099e+06
Q14061	Cytochrome c oxidase copper chaperone OS=Homo sapiens GN=COX17 PE=1 SV=2			463937	537889	1127285	1.28344e+06		500913	1.20536e+06
Q9BXK5	Bcl-2-like protein 13 OS=Homo sapiens GN=BCL2L13 PE=1 SV=1		6.90061e+06	5.17552e+06	8.5026e+06	2.19553e+07	1.65783e+07	656324	6.90061e+06	1.65783e+07
O95865	N(G),N(G)-dimethylarginine dimethylaminohydrolase 2 OS=Homo sapiens GN=DDAH2 PE=1 SV=1		989344	1.38731e+06	1.06586e+06	2.85831e+06	2.55943e+06	968685	1.06586e+06	2.55943e+06
P28066	Proteasome subunit alpha type-5 OS=Homo sapiens GN=PSMA5 PE=1 SV=3		548446	1.94419e+06	1.55779e+06	3.73153e+06	4.51319e+06	1.02143e+06	1.55779e+06	3.73153e+06
Q14677	Clathrin interactor 1 OS=Homo sapiens GN=CLINT1 PE=1 SV=1		194822	63992.8	58799.9	153246			63992.8	153246
P53420	Collagen alpha-4(IV) chain OS=Homo sapiens GN=COL4A4 PE=1 SV=3		2.285e+07	4.26513e+07	4.57286e+07	1.02077e+08	6.9266e+07	1.63151e+08	4.26513e+07	1.02077e+08
O14773	Tripeptidyl-peptidase 1 OS=Homo sapiens GN=TPP1 PE=1 SV=2		608005	496489	926459	1.00064e+06	1.44103e+06	1973313	608005	1.44103e+06
P49721	Proteasome subunit beta type-2 OS=Homo sapiens GN=PSMB2 PE=1 SV=1		359019	399265	299477	894508	844073	292510	359019	844073
Q13214	Semaphorin-3B OS=Homo sapiens GN=SEMA3B PE=2 SV=1		7.90601e+06	6.58993e+06	1.90193e+07	1.85717e+07	1.20944e+07	3.11119e+07	7.90601e+06	1.85717e+07
P13646	Keratin, type I cytoskeletal 13 OS=Homo sapiens GN=KRT13 PE=1 SV=4		1.31537e+06	1082721	4.45165e+06	1.62239e+06		4.55324e+06	1.31537e+06	3.08781e+06
Q16890	Tumor protein D53 OS=Homo sapiens GN=TPD52L1 PE=1 SV=1			556154	176407	60107.4	1.659e+06		366280	859555
P02795	Metallothionein-2 OS=Homo sapiens GN=MT2A PE=1 SV=1		4.2633e+06	7.7499e+06	6.74002e+06	2.23885e+07	9.23367e+06		6.74002e+06	1.58111e+07
P13010	X-ray repair cross-complementing protein 5 OS=Homo sapiens GN=XRCC5 PE=1 SV=3		521115	1.11372e+06	1.78329e+06	3.87868e+06	2.60279e+06	544531	1.11372e+06	2.60279e+06
P24534	Elongation factor 1-beta OS=Homo sapiens GN=EEF1B2 PE=1 SV=3		718247	970589	1.54841e+06	2.26144e+06	2.30699e+06	196310	970589	2.26144e+06
Q9NX63	MICOS complex subunit MIC19 OS=Homo sapiens GN=CHCHD3 PE=1 SV=1		395214	1.49959e+06	1.25551e+06	2.92256e+06	3.15294e+06	728474	1.25551e+06	2.92256e+06
P62249	40S ribosomal protein S16 OS=Homo sapiens GN=RPS16 PE=1 SV=2		1.38918e+06	1574018	2.23124e+06	3.65548e+06	3.77058e+06	708912	1574018	3.65548e+06
Q03252	Lamin-B2 OS=Homo sapiens GN=LMNB2 PE=1 SV=4		1.71992e+06	2.11366e+06	1.89651e+06	4.3919e+06	5.66236e+06	1.04166e+06	1.89651e+06	4.3919e+06
Q8TAD2	Interleukin-17D OS=Homo sapiens GN=IL17D PE=2 SV=1		1.39313e+06	1.24382e+06	3.28161e+06	3.2253e+06	2.2332e+06	6.25953e+06	1.39313e+06	3.2253e+06
Q9NRX3	NADH dehydrogenase [ubiquinone] 1 alpha subcomplex subunit 4-like 2 OS=Homo sapiens GN=NDUFA4L2 PE=3 SV=1		244186	392289	385745	918580	865278		385745	891929
Q9BRA2	Thioredoxin domain-containing protein 17 OS=Homo sapiens GN=TXNDC17 PE=1 SV=1		517671	1.04342e+06	595045	1.37585e+06	1.43129e+06	363326	595045	1.37585e+06
Q96HF1	Secreted frizzled-related protein 2 OS=Homo sapiens GN=SFRP2 PE=1 SV=2		4.47529e+06	2.23387e+06	6.65125e+06	1.03424e+07	4.37595e+06	3.00635e+07	4.47529e+06	1.03424e+07
P07858	Cathepsin B OS=Homo sapiens GN=CTSB PE=1 SV=3		2.29359e+06	334144	1.2083e+06	3.13427e+06	2011558	2791374	1.2083e+06	2791374
Q66LE6	Serine/threonine-protein phosphatase 2A 55 kDa regulatory subunit B delta isoform OS=Homo sapiens GN=PPP2R2D PE=2 SV=1			35545.3	29353.6	66089.4	83742.1		32449.5	74915.8
Q9Y6F9	Protein Wnt-6 OS=Homo sapiens GN=WNT6 PE=1 SV=2		316874	78408.5	200434	403329		516606	200434	459968
P43490	Nicotinamide phosphoribosyltransferase OS=Homo sapiens GN=NAMPT PE=1 SV=1		4.47284e+06	9.62601e+06	5.45615e+06	1.25087e+07	1.40942e+07	3.34879e+06	5.45615e+06	1.25087e+07
Q96A11	Galactose-3-O-sulfotransferase 3 OS=Homo sapiens GN=GAL3ST3 PE=1 SV=1		3.45003e+06	4.94642e+06	8.71216e+06	1.1287e+07	8.41061e+06	1.20617e+07	4.94642e+06	1.1287e+07
P09651	Heterogeneous nuclear ribonucleoprotein A1 OS=Homo sapiens GN=HNRNPA1 PE=1 SV=5		3.2291e+06	3.42491e+06	3.02157e+06	9.38443e+06	7.35705e+06	1.66219e+06	3.2291e+06	7.35705e+06
P62318	Small nuclear ribonucleoprotein Sm D3 OS=Homo sapiens GN=SNRPD3 PE=1 SV=1		252132	297869	255758	582035	758264	216075	255758	582035
P08237	ATP-dependent 6-phosphofructokinase, muscle type OS=Homo sapiens GN=PFKM PE=1 SV=2		627558	486769	604816	1.36882e+06	1.37181e+06	198393	604816	1.36882e+06
P04406	Glyceraldehyde-3-phosphate dehydrogenase OS=Homo sapiens GN=GAPDH PE=1 SV=3		1.73419e+08	4.01425e+08	2.44777e+08	7.26509e+08	5.53695e+08	1.64906e+08	2.44777e+08	5.53695e+08
P62829	60S ribosomal protein L23 OS=Homo sapiens GN=RPL23 PE=1 SV=1		563881	695166	1064858	1.73409e+06	1.56496e+06	591858	695166	1.56496e+06
P62888	60S ribosomal protein L30 OS=Homo sapiens GN=RPL30 PE=1 SV=2		755785	1.92273e+06	1.5411e+06	3.46833e+06	3.96516e+06	470832	1.5411e+06	3.46833e+06
P09497	Clathrin light chain B OS=Homo sapiens GN=CLTB PE=1 SV=1			457821	635236	2.84383e+06	499016	1.22838e+06	546529	1.22838e+06
Q96A26	Protein FAM162A OS=Homo sapiens GN=FAM162A PE=1 SV=2		697964	715896	1.01837e+06	1.97344e+06	1.60854e+06	506217	715896	1.60854e+06
P01613	Ig kappa chain V-I region Ni OS=Homo sapiens PE=1 SV=1		206507	72800.4	97186	183398	251853		97186	217625
P36776	Lon protease homolog, mitochondrial OS=Homo sapiens GN=LONP1 PE=1 SV=2			72899.2	33355	118653	125108	19380.3	53127.1	118653
Q01813	ATP-dependent 6-phosphofructokinase, platelet type OS=Homo sapiens GN=PFKP PE=1 SV=2		551030	3.08064e+06	1.12315e+06	4.12985e+06	2.50588e+06	894870	1.12315e+06	2.50588e+06
Q9HC38	Glyoxalase domain-containing protein 4 OS=Homo sapiens GN=GLOD4 PE=1 SV=1		4.04338e+06	9.98978e+06	5.70532e+06	1.44971e+07	1.26986e+07	3.19087e+06	5.70532e+06	1.26986e+07
P00750	Tissue-type plasminogen activator OS=Homo sapiens GN=PLAT PE=1 SV=1		1.69977e+06	2.46089e+06	1.55146e+06	3782899	3.18328e+06	7721097	1.69977e+06	3782899
P62191	26S protease regulatory subunit 4 OS=Homo sapiens GN=PSMC1 PE=1 SV=1		661757	755861	793933	1.03644e+06	2.3053e+06		755861	1.67087e+06
P24539	ATP synthase F(0) complex subunit B1, mitochondrial OS=Homo sapiens GN=ATP5F1 PE=1 SV=2		2.28939e+06	2.23773e+06	3.14254e+06	5.05309e+06	5.73824e+06	1.4379e+06	2.28939e+06	5.05309e+06
P11413	Glucose-6-phosphate 1-dehydrogenase OS=Homo sapiens GN=G6PD PE=1 SV=4		192508	750795	1.01515e+06	3.35999e+06	1.65566e+06	895242	750795	1.65566e+06
P37059	Estradiol 17-beta-dehydrogenase 2 OS=Homo sapiens GN=HSD17B2 PE=1 SV=1		61364.7	185331	273816	324351	492977		185331	408664
P04075	Fructose-bisphosphate aldolase A OS=Homo sapiens GN=ALDOA PE=1 SV=2		5.54244e+07	1.18971e+08	9.05193e+07	235509699	1.99453e+08	6.50925e+07	9.05193e+07	1.99453e+08
Q03154	Aminoacylase-1 OS=Homo sapiens GN=ACY1 PE=1 SV=1		509468	1.93651e+06	876877	2776277	1.08377e+06		876877	1.93002e+06
P28482	Mitogen-activated protein kinase 1 OS=Homo sapiens GN=MAPK1 PE=1 SV=3		120429	397000		653686	569229	135162	258714	569229
P60174	Triosephosphate isomerase OS=Homo sapiens GN=TPI1 PE=1 SV=3		9.57073e+07	1.85686e+08	1.3243e+08	3.01389e+08	2.89768e+08	9.19974e+07	1.3243e+08	2.89768e+08
P16403	Histone H1.2 OS=Homo sapiens GN=HIST1H1C PE=1 SV=2		2.48019e+07	3.34965e+07	2.81785e+07	6.16475e+07	6.18461e+07	1.44551e+07	2.81785e+07	6.16475e+07
Q9Y6C2	EMILIN-1 OS=Homo sapiens GN=EMILIN1 PE=1 SV=2		1.16884e+06	1.22852e+06	1.53813e+06	2.68716e+06	1914994	5.49015e+06	1.22852e+06	2.68716e+06
P22087	rRNA 2'-O-methyltransferase fibrillarin OS=Homo sapiens GN=FBL PE=1 SV=2		81921.4	65742.1	51828.1	219859	143616	55654.8	65742.1	143616
P62277	40S ribosomal protein S13 OS=Homo sapiens GN=RPS13 PE=1 SV=2		725982	899207	1.16459e+06	1.96078e+06	2.26335e+06	42077.4	899207	1.96078e+06
P10412	Histone H1.4 OS=Homo sapiens GN=HIST1H1E PE=1 SV=2		1.09119e+07	8810606	1.34426e+07	2.37852e+07	2.40894e+07	6.93609e+06	1.09119e+07	2.37852e+07
P54819	Adenylate kinase 2, mitochondrial OS=Homo sapiens GN=AK2 PE=1 SV=2		599569	382707	799327	1.59737e+06	1.30559e+06	276249	599569	1.30559e+06
O95084	Serine protease 23 OS=Homo sapiens GN=PRSS23 PE=1 SV=1		62033.1	1.27216e+06	3.43526e+06	2.12144e+06	2.76128e+06	7.95127e+06	1.27216e+06	2.76128e+06
P62753	40S ribosomal protein S6 OS=Homo sapiens GN=RPS6 PE=1 SV=1		872147	962097	1.56668e+06	2.23097e+06	2.0872e+06	834118	962097	2.0872e+06
P49773	Histidine triad nucleotide-binding protein 1 OS=Homo sapiens GN=HINT1 PE=1 SV=2		3.47066e+06	6.29497e+06	3.58251e+06	7.76702e+06	9.32067e+06	1.46428e+06	3.58251e+06	7.76702e+06
Q96AB3	Isochorismatase domain-containing protein 2 OS=Homo sapiens GN=ISOC2 PE=1 SV=1		156017	579441	1.17192e+06	1255432	2.00071e+06	247287	579441	1255432
P08670	Vimentin OS=Homo sapiens GN=VIM PE=1 SV=4		1.00543e+09	1.89904e+09	1.35537e+09	3.57112e+09	2.93578e+09	9.44622e+08	1.35537e+09	2.93578e+09
P02748	Complement component C9 OS=Homo sapiens GN=C9 PE=1 SV=2		595929			1.29075e+06			595929	1.29075e+06
P62841	40S ribosomal protein S15 OS=Homo sapiens GN=RPS15 PE=1 SV=2			736119	1.07266e+06	2.67837e+06	1.95306e+06	103441	904390	1.95306e+06
P06733	Alpha-enolase OS=Homo sapiens GN=ENO1 PE=1 SV=2		7.86369e+08	1.70512e+09	1.10257e+09	2.63728e+09	2.37437e+09	5.85531e+08	1.10257e+09	2.37437e+09
O75083	WD repeat-containing protein 1 OS=Homo sapiens GN=WDR1 PE=1 SV=4		3.82375e+06	6.57412e+06	3.23445e+06	1.66864e+07	8.2298e+06	1.91095e+06	3.82375e+06	8.2298e+06
P35237	Serpin B6 OS=Homo sapiens GN=SERPINB6 PE=1 SV=3		1.47884e+06	6.4336e+06	4.38672e+06	1.07539e+07	9.44103e+06	2.99544e+06	4.38672e+06	9.44103e+06
P35613	Basigin OS=Homo sapiens GN=BSG PE=1 SV=2			281803	357418	687851	1.41553e+06	368593	319610	687851
O43676	NADH dehydrogenase [ubiquinone] 1 beta subcomplex subunit 3 OS=Homo sapiens GN=NDUFB3 PE=1 SV=3		90676.5	149788	218557	332602	322028	43108.1	149788	322028
P09960	Leukotriene A-4 hydrolase OS=Homo sapiens GN=LTA4H PE=1 SV=2		124339	694722	375193	832165	805245	129303	375193	805245
Q04917	14-3-3 protein eta OS=Homo sapiens GN=YWHAH PE=1 SV=4		633189	1.92403e+06	750669	1.89916e+06	1.60584e+06	698014	750669	1.60584e+06
P27635	60S ribosomal protein L10 OS=Homo sapiens GN=RPL10 PE=1 SV=4		1.68146e+06	946295	2.77978e+06	4.84646e+06	3.59451e+06	1.56483e+06	1.68146e+06	3.59451e+06
P04004	Vitronectin OS=Homo sapiens GN=VTN PE=1 SV=1		1.91367e+08	1.60066e+08	4.06949e+08	2.0676e+08	4.05342e+08	8.06355e+08	1.91367e+08	4.05342e+08
P46063	ATP-dependent DNA helicase Q1 OS=Homo sapiens GN=RECQL PE=1 SV=3		39774.1	90220.6	38620.3	101147	66946.8		39774.1	84047
Q9UFN0	Protein NipSnap homolog 3A OS=Homo sapiens GN=NIPSNAP3A PE=1 SV=2		330775	54505	682959	698508	831628	67026.6	330775	698508
P78417	Glutathione S-transferase omega-1 OS=Homo sapiens GN=GSTO1 PE=1 SV=2		2.66335e+06	3.67793e+06	2.53028e+06	5.87534e+06	5.61905e+06	739907	2.66335e+06	5.61905e+06
P35080	Profilin-2 OS=Homo sapiens GN=PFN2 PE=1 SV=3		761451	1.64007e+06	1.10301e+06	2323917	2.66269e+06	706642	1.10301e+06	2323917
O75964	ATP synthase subunit g, mitochondrial OS=Homo sapiens GN=ATP5L PE=1 SV=3		1.44031e+06	2.13572e+06	4.58719e+06	4.49787e+06	5.50292e+06	304386	2.13572e+06	4.49787e+06
Q9Y5Z6	Beta-1,3-galactosyltransferase 1 OS=Homo sapiens GN=B3GALT1 PE=2 SV=1		1.48037e+06	1.29357e+06	4.28775e+06	3.11419e+06	3.05418e+06	5.46235e+06	1.48037e+06	3.11419e+06
P78357	Contactin-associated protein 1 OS=Homo sapiens GN=CNTNAP1 PE=1 SV=1		103734	67570.9	108885	217918	153616	572237	103734	217918
P62820	Ras-related protein Rab-1A OS=Homo sapiens GN=RAB1A PE=1 SV=3		649631	1.29526e+06	3.46411e+06	3.01764e+06	2.71986e+06	393690	1.29526e+06	2.71986e+06
O75947	ATP synthase subunit d, mitochondrial OS=Homo sapiens GN=ATP5H PE=1 SV=3		1.7639e+06	2.31298e+06	4.57116e+06	4.84693e+06	5.85541e+06	1.10956e+06	2.31298e+06	4.84693e+06
P83731	60S ribosomal protein L24 OS=Homo sapiens GN=RPL24 PE=1 SV=1		859803	1.15181e+06	1.26581e+06	2.40533e+06	2.84123e+06	570841	1.15181e+06	2.40533e+06
P00558	Phosphoglycerate kinase 1 OS=Homo sapiens GN=PGK1 PE=1 SV=3		1.2452e+08	2.07458e+08	1.60291e+08	3.84288e+08	3.34676e+08	1.09206e+08	1.60291e+08	3.34676e+08
P18206	Vinculin OS=Homo sapiens GN=VCL PE=1 SV=4		84473.8	2.2393e+06	2.84264e+06	7.35244e+06	4.65481e+06	385331	2.2393e+06	4.65481e+06
Q86XI2	Condensin-2 complex subunit G2 OS=Homo sapiens GN=NCAPG2 PE=1 SV=1		290237	447614		764235	808908	228290	368926	764235
O00159	Unconventional myosin-Ic OS=Homo sapiens GN=MYO1C PE=1 SV=4		169794	91505.5	217364	492341	351272	169243	169794	351272
P10606	Cytochrome c oxidase subunit 5B, mitochondrial OS=Homo sapiens GN=COX5B PE=1 SV=2		2.36808e+06	1.86587e+06	2.56977e+06	4.89581e+06	7.8833e+06	1.14001e+06	2.36808e+06	4.89581e+06
Q99798	Aconitate hydratase, mitochondrial OS=Homo sapiens GN=ACO2 PE=1 SV=2		94786.9	156463	325262	323033	620383	283005	156463	323033
P14618	Pyruvate kinase PKM OS=Homo sapiens GN=PKM PE=1 SV=4		1.07115e+08	2.85363e+08	1.91793e+08	5.77021e+08	3.95568e+08	1.21976e+08	1.91793e+08	3.95568e+08
P04908	Histone H2A type 1-B/E OS=Homo sapiens GN=HIST1H2AB PE=1 SV=2		8.24466e+07	8.99463e+07	7.89125e+07	1.69905e+08	1.7278e+08	5.17099e+07	8.24466e+07	1.69905e+08
P42766	60S ribosomal protein L35 OS=Homo sapiens GN=RPL35 PE=1 SV=2		816523	733821	1.16246e+06	3.50784e+06	1.68023e+06	955993	816523	1.68023e+06
P50914	60S ribosomal protein L14 OS=Homo sapiens GN=RPL14 PE=1 SV=4		1.37973e+06	2.58497e+06	1.93835e+06	3.98817e+06	4.3337e+06	1.45364e+06	1.93835e+06	3.98817e+06
P09972	Fructose-bisphosphate aldolase C OS=Homo sapiens GN=ALDOC PE=1 SV=2		8.33126e+06	1.64421e+07	1.27711e+07	2.62407e+07	2.64381e+07	2.52304e+06	1.27711e+07	2.62407e+07
Q9NPJ3	Acyl-coenzyme A thioesterase 13 OS=Homo sapiens GN=ACOT13 PE=1 SV=1		155286	300740	302878	516883	717641		300740	617262
Q08211	ATP-dependent RNA helicase A OS=Homo sapiens GN=DHX9 PE=1 SV=4			566590	347067	1.19823e+06	937304	207947	456828	937304
Q13275	Semaphorin-3F OS=Homo sapiens GN=SEMA3F PE=2 SV=2		341544	263244	450415	537281	700761	1.61979e+06	341544	700761
Q9NRX4	14 kDa phosphohistidine phosphatase OS=Homo sapiens GN=PHPT1 PE=1 SV=1		892709	2.5044e+06	2.13384e+06	4.37146e+06	4.90091e+06	1.08672e+06	2.13384e+06	4.37146e+06
Q96FJ2	Dynein light chain 2, cytoplasmic OS=Homo sapiens GN=DYNLL2 PE=1 SV=1		192420	316614	448319	648524	749734	48027.8	316614	648524
O95167	NADH dehydrogenase [ubiquinone] 1 alpha subcomplex subunit 3 OS=Homo sapiens GN=NDUFA3 PE=1 SV=1			186151	204673	681914	118437		195412	400176
P0C0S5	Histone H2A.Z OS=Homo sapiens GN=H2AFZ PE=1 SV=2		557648	439011	303107	1965135	897446	772732	439011	897446
P26368	Splicing factor U2AF 65 kDa subunit OS=Homo sapiens GN=U2AF2 PE=1 SV=4		73214.4		181959		399407	122009	127587	260708
O15230	Laminin subunit alpha-5 OS=Homo sapiens GN=LAMA5 PE=1 SV=8		9.19511e+07	1.21695e+08	1.3392e+08	2.48645e+08	1.75009e+08	3.85218e+08	1.21695e+08	2.48645e+08
P09104	Gamma-enolase OS=Homo sapiens GN=ENO2 PE=1 SV=3		1.28894e+07	1.54367e+07	1.1924e+07	3.0017e+07	2.63034e+07	1.09655e+07	1.28894e+07	2.63034e+07
P49368	T-complex protein 1 subunit gamma OS=Homo sapiens GN=CCT3 PE=1 SV=4		766718	2.36356e+06	2.12214e+06	4.40286e+06	4.31509e+06	2.79174e+06	2.12214e+06	4.31509e+06
P61604	10 kDa heat shock protein, mitochondrial OS=Homo sapiens GN=HSPE1 PE=1 SV=2		4.97181e+06	5.68216e+06	8.65994e+06	1.15185e+07	1.21269e+07	2346707	5.68216e+06	1.15185e+07
P23246	Splicing factor, proline- and glutamine-rich OS=Homo sapiens GN=SFPQ PE=1 SV=2		291331		972242	1.06568e+06	1.49147e+06		631786	1.27858e+06
P18085	ADP-ribosylation factor 4 OS=Homo sapiens GN=ARF4 PE=1 SV=3			117665	70629.5	271518		109370	94147	190444
P02545	Prelamin-A/C OS=Homo sapiens GN=LMNA PE=1 SV=1		3.60652e+07	4.46789e+07	6.45682e+07	1.17799e+08	9.02472e+07	3.85928e+07	4.46789e+07	9.02472e+07
P18077	60S ribosomal protein L35a OS=Homo sapiens GN=RPL35A PE=1 SV=2		692037	687420	972886	1.97441e+06	817580		692037	1.396e+06
P05455	Lupus La protein OS=Homo sapiens GN=SSB PE=1 SV=2		391205	486086	919988	1.70122e+06	978968	28733.6	486086	978968
Q9H0R4	Haloacid dehalogenase-like hydrolase domain-containing protein 2 OS=Homo sapiens GN=HDHD2 PE=1 SV=1		112030	228877	224981	782927	451852	41344.9	224981	451852
Q9BTT0	Acidic leucine-rich nuclear phosphoprotein 32 family member E OS=Homo sapiens GN=ANP32E PE=1 SV=1		278125	401672	544198	870833	806447	219548	401672	806447
Q09666	Neuroblast differentiation-associated protein AHNAK OS=Homo sapiens GN=AHNAK PE=1 SV=2		4.61064e+07	6.46919e+07	8.83774e+07	1.34016e+08	1.29882e+08	3.53505e+07	6.46919e+07	1.29882e+08
Q9UHG3	Prenylcysteine oxidase 1 OS=Homo sapiens GN=PCYOX1 PE=1 SV=3		2.68803e+07	2.95969e+07	3.90808e+07	7.31162e+07	5.93633e+07	3.78656e+07	2.95969e+07	5.93633e+07
Q641Q3	Meteorin-like protein OS=Homo sapiens GN=METRNL PE=2 SV=1		98686.5	59611.1	281312	197800	175864	1.27445e+06	98686.5	197800
Q16762	Thiosulfate sulfurtransferase OS=Homo sapiens GN=TST PE=1 SV=4		985838	883694	1.42606e+06	2.35826e+06	1.97145e+06	521912	985838	1.97145e+06
Q92506	Estradiol 17-beta-dehydrogenase 8 OS=Homo sapiens GN=HSD17B8 PE=1 SV=2		59532.3		96951.5		156181		78241.9	156181
P12814	Alpha-actinin-1 OS=Homo sapiens GN=ACTN1 PE=1 SV=2		1.19008e+06	2.90977e+06	5.0597e+06	1.79404e+07	3.43292e+06	5.80734e+06	2.90977e+06	5.80734e+06
P62873	Guanine nucleotide-binding protein G(I)/G(S)/G(T) subunit beta-1 OS=Homo sapiens GN=GNB1 PE=1 SV=3			177548		775526	354334	221880	177548	354334
P24593	Insulin-like growth factor-binding protein 5 OS=Homo sapiens GN=IGFBP5 PE=1 SV=1			372459	368353	737806	418977	2969390	370406	737806
Q9NS98	Semaphorin-3G OS=Homo sapiens GN=SEMA3G PE=2 SV=1		389685	203861	188584	405968	410816	287598	203861	405968
P00505	Aspartate aminotransferase, mitochondrial OS=Homo sapiens GN=GOT2 PE=1 SV=3		691456	464418	613938	1.39884e+06	1.22218e+06	165155	613938	1.22218e+06
P55001	Microfibrillar-associated protein 2 OS=Homo sapiens GN=MFAP2 PE=2 SV=1		667594	2.9982e+06	1.62439e+06	2.24155e+06	3.22899e+06	1.70136e+07	1.62439e+06	3.22899e+06
P62328	Thymosin beta-4 OS=Homo sapiens GN=TMSB4X PE=1 SV=2		2.87963e+07	36164815	3.0308e+07	8.12355e+07	6.02219e+07	32044262	3.0308e+07	6.02219e+07
P16157	Ankyrin-1 OS=Homo sapiens GN=ANK1 PE=1 SV=3		48267	56839.2	107520	112643	144673	43986.4	56839.2	112643
Q96ES7	SAGA-associated factor 29 OS=Homo sapiens GN=SGF29 PE=1 SV=1			435678	151536	1.32584e+06	194104	581787	293607	581787
O75884	Putative hydrolase RBBP9 OS=Homo sapiens GN=RBBP9 PE=1 SV=2		65771.4	128477	69498.6	275699	137595	43258.2	69498.6	137595
P61160	Actin-related protein 2 OS=Homo sapiens GN=ACTR2 PE=1 SV=1		113008	295134	183690	555434	363394	185614	183690	363394
Q96HC4	PDZ and LIM domain protein 5 OS=Homo sapiens GN=PDLIM5 PE=1 SV=5		169280	379097	255078	504454	663472	165171	255078	504454
P61247	40S ribosomal protein S3a OS=Homo sapiens GN=RPS3A PE=1 SV=2		4.34323e+06	7.09071e+06	6.55545e+06	1.40991e+07	1.29195e+07	7.71742e+06	6.55545e+06	1.29195e+07
P20674	Cytochrome c oxidase subunit 5A, mitochondrial OS=Homo sapiens GN=COX5A PE=1 SV=2		3.34092e+06	5.36751e+06	7.86039e+06	1.05397e+07	1.20637e+07	1.4893e+06	5.36751e+06	1.05397e+07
O60506	Heterogeneous nuclear ribonucleoprotein Q OS=Homo sapiens GN=SYNCRIP PE=1 SV=2		91349.1	327910	428751	643439	647096	164245	327910	643439
P04083	Annexin A1 OS=Homo sapiens GN=ANXA1 PE=1 SV=2		1.85077e+08	5.15744e+08	2.56997e+08	7.04331e+08	5.02555e+08	1.64534e+08	2.56997e+08	5.02555e+08
Q00839	Heterogeneous nuclear ribonucleoprotein U OS=Homo sapiens GN=HNRNPU PE=1 SV=6		1.38145e+06	2.93307e+06	3.95209e+06	7.05098e+06	5.73287e+06	977448	2.93307e+06	5.73287e+06
Q01955	Collagen alpha-3(IV) chain OS=Homo sapiens GN=COL4A3 PE=1 SV=3		1.6688e+07	3.6724e+07	4.16849e+07	7.1708e+07	5.3895e+07	1.57095e+08	3.6724e+07	7.1708e+07
Q15435	Protein phosphatase 1 regulatory subunit 7 OS=Homo sapiens GN=PPP1R7 PE=1 SV=1		110045	172128	160119	365363	312607	59252.2	160119	312607
P47897	Glutamine--tRNA ligase OS=Homo sapiens GN=QARS PE=1 SV=1			104471	52077.6	131740	173561		78274.5	152650
P30048	Thioredoxin-dependent peroxide reductase, mitochondrial OS=Homo sapiens GN=PRDX3 PE=1 SV=3		5.82706e+06	6.27161e+06	7.32635e+06	1.22303e+07	1.27427e+07	2.06823e+06	6.27161e+06	1.22303e+07
O75674	TOM1-like protein 1 OS=Homo sapiens GN=TOM1L1 PE=1 SV=2		167835	103974	100603	910074	202503	77103.4	103974	202503
P60900	Proteasome subunit alpha type-6 OS=Homo sapiens GN=PSMA6 PE=1 SV=1		577176	2.32945e+06	2.35284e+06	4.52585e+06	5.45993e+06	1.07351e+06	2.32945e+06	4.52585e+06
P27797	Calreticulin OS=Homo sapiens GN=CALR PE=1 SV=1		4.46351e+06	2.40949e+06	3.69516e+06	7.42284e+06	7.1792e+06	1.2751e+06	3.69516e+06	7.1792e+06
Q14247	Src substrate cortactin OS=Homo sapiens GN=CTTN PE=1 SV=2			53076.9		96316.3	109918		53076.9	103117
P62081	40S ribosomal protein S7 OS=Homo sapiens GN=RPS7 PE=1 SV=1		647998	1.55795e+06	2.21104e+06	3.04497e+06	3.01982e+06	449922	1.55795e+06	3.01982e+06
P27144	Adenylate kinase 4, mitochondrial OS=Homo sapiens GN=AK4 PE=1 SV=1		160607		24943.2		245817	113692	92775.1	179755
P62917	60S ribosomal protein L8 OS=Homo sapiens GN=RPL8 PE=1 SV=2		1.20123e+06	2.06573e+06	2.2122e+06	4.77864e+06	4.00162e+06	952572	2.06573e+06	4.00162e+06
P00966	Argininosuccinate synthase OS=Homo sapiens GN=ASS1 PE=1 SV=2		3.46409e+06	9.6758e+06	4.81686e+06	1.35762e+07	9.31779e+06	2.10667e+06	4.81686e+06	9.31779e+06
P53597	Succinate--CoA ligase [ADP/GDP-forming] subunit alpha, mitochondrial OS=Homo sapiens GN=SUCLG1 PE=1 SV=4		1.32371e+06	1.30583e+06	2.38731e+06	2.90061e+06	2.25436e+06	2.55775e+06	1.32371e+06	2.55775e+06
O75323	Protein NipSnap homolog 2 OS=Homo sapiens GN=GBAS PE=1 SV=1		255312	336564	276825		850048	219455	276825	534752
O75367	Core histone macro-H2A.1 OS=Homo sapiens GN=H2AFY PE=1 SV=4		1.14536e+06	1.73117e+06	1.89317e+06	4.0098e+06	3.34399e+06	2.87523e+06	1.73117e+06	3.34399e+06
P07602	Prosaposin OS=Homo sapiens GN=PSAP PE=1 SV=2		2.79754e+06	2.92292e+06	3.68891e+06	7.28188e+06	5.64571e+06	2.06701e+06	2.92292e+06	5.64571e+06
Q00610	Clathrin heavy chain 1 OS=Homo sapiens GN=CLTC PE=1 SV=5		1.70377e+06	1.26836e+07	1.10205e+07	2.12358e+07	2.31658e+07	9.82545e+06	1.10205e+07	2.12358e+07
O75531	Barrier-to-autointegration factor OS=Homo sapiens GN=BANF1 PE=1 SV=1		473941	924125	1.07563e+06	2.10239e+06	1.77952e+06	500450	924125	1.77952e+06
P25788	Proteasome subunit alpha type-3 OS=Homo sapiens GN=PSMA3 PE=1 SV=2		552259	1.09532e+06	1.38535e+06	2.12973e+06	2.10826e+06	190130	1.09532e+06	2.10826e+06
O00468	Agrin OS=Homo sapiens GN=AGRN PE=1 SV=5		7.26989e+06	1.01984e+07	1.17255e+07	1.96858e+07	1.56292e+07	1.96263e+07	1.01984e+07	1.96263e+07
P13798	Acylamino-acid-releasing enzyme OS=Homo sapiens GN=APEH PE=1 SV=4		339927	738125	527778	1.17181e+06	1.01509e+06	174344	527778	1.01509e+06
P30050	60S ribosomal protein L12 OS=Homo sapiens GN=RPL12 PE=1 SV=1		488643	805428	1.07642e+06	1.69489e+06	1.54332e+06	397533	805428	1.54332e+06
P33316	Deoxyuridine 5'-triphosphate nucleotidohydrolase, mitochondrial OS=Homo sapiens GN=DUT PE=1 SV=4		94954.1	264753	157158	301007	343966	152668	157158	301007
Q16836	Hydroxyacyl-coenzyme A dehydrogenase, mitochondrial OS=Homo sapiens GN=HADH PE=1 SV=3		422405	661938	1.1752e+06	1.26739e+06	2.48391e+06	223087	661938	1.26739e+06
P06753	Tropomyosin alpha-3 chain OS=Homo sapiens GN=TPM3 PE=1 SV=2		2.45982e+06	3.45895e+06	3.88765e+06	9.77787e+06	6604385	2.26372e+06	3.45895e+06	6604385
Q15102	Platelet-activating factor acetylhydrolase IB subunit gamma OS=Homo sapiens GN=PAFAH1B3 PE=1 SV=1		55598	191334	106116	220394	184156		106116	202275
P21333	Filamin-A OS=Homo sapiens GN=FLNA PE=1 SV=4		2.96521e+07	6.72724e+07	9.20028e+07	2.05851e+08	1.28101e+08	7.61423e+07	6.72724e+07	1.28101e+08
P06756	Integrin alpha-V OS=Homo sapiens GN=ITGAV PE=1 SV=2				71140	135230	137892	67212.7	71140	135230
P02760	Protein AMBP OS=Homo sapiens GN=AMBP PE=1 SV=1		1.09228e+06	179280	364430	428549	692176	997618	364430	692176
Q9NTJ5	Phosphatidylinositide phosphatase SAC1 OS=Homo sapiens GN=SACM1L PE=1 SV=2		154691	684371	535979	1.01688e+06	1.35752e+06	222849	535979	1.01688e+06
P04843	Dolichyl-diphosphooligosaccharide--protein glycosyltransferase subunit 1 OS=Homo sapiens GN=RPN1 PE=1 SV=1		616945	802467	767997	1.45544e+06	1.4767e+06	183275	767997	1.45544e+06
P52758	Ribonuclease UK114 OS=Homo sapiens GN=HRSP12 PE=1 SV=1		965636	1.38445e+06	4.72052e+06	3.06612e+06	2.61988e+06	237642	1.38445e+06	2.61988e+06
P26885	Peptidyl-prolyl cis-trans isomerase FKBP2 OS=Homo sapiens GN=FKBP2 PE=1 SV=2		1.1782e+06	1.41381e+06	1.4426e+06	2.67059e+06	2.74688e+06	143615	1.41381e+06	2.67059e+06
P30085	UMP-CMP kinase OS=Homo sapiens GN=CMPK1 PE=1 SV=3		310816	870640	1.06103e+06	2433182	1.64108e+06	547798	870640	1.64108e+06
P50897	Palmitoyl-protein thioesterase 1 OS=Homo sapiens GN=PPT1 PE=1 SV=1		102908		108847	123623	272066	199068	105877	199068
P35914	Hydroxymethylglutaryl-CoA lyase, mitochondrial OS=Homo sapiens GN=HMGCL PE=1 SV=2		1.368e+06	248299	465621	874257			465621	874257
P22695	Cytochrome b-c1 complex subunit 2, mitochondrial OS=Homo sapiens GN=UQCRC2 PE=1 SV=3		2.78333e+06	3.00471e+06	3.18215e+06	5.80503e+06	5.6413e+06	916012	3.00471e+06	5.6413e+06
Q6UY14	ADAMTS-like protein 4 OS=Homo sapiens GN=ADAMTSL4 PE=1 SV=2			68107.5	106337			163272	87222.2	163272
P02533	Keratin, type I cytoskeletal 14 OS=Homo sapiens GN=KRT14 PE=1 SV=4		3.64993e+07	2.53754e+07	3.08784e+07	7.71247e+07	3.19742e+07	5.76437e+07	3.08784e+07	5.76437e+07
P52907	F-actin-capping protein subunit alpha-1 OS=Homo sapiens GN=CAPZA1 PE=1 SV=3		712901	972303	1.37736e+06	1.81431e+06	1.93692e+06	499483	972303	1.81431e+06
P54709	Sodium/potassium-transporting ATPase subunit beta-3 OS=Homo sapiens GN=ATP1B3 PE=1 SV=1		745407	1.15978e+06	1.60501e+06	2.16408e+06	4.0274e+06	1.04497e+06	1.15978e+06	2.16408e+06
P53999	Activated RNA polymerase II transcriptional coactivator p15 OS=Homo sapiens GN=SUB1 PE=1 SV=3		449911	1.00481e+06	502793	1.0865e+06	787418		502793	936957
P15559	NAD(P)H dehydrogenase [quinone] 1 OS=Homo sapiens GN=NQO1 PE=1 SV=1		1.44303e+07	2.23712e+07	1.40142e+06	2.68544e+07	3.04522e+07	80444	1.44303e+07	2.68544e+07
P46778	60S ribosomal protein L21 OS=Homo sapiens GN=RPL21 PE=1 SV=2		598616	1.31441e+06	1.68334e+06	3.38096e+06	1.50465e+06		1.31441e+06	2.4428e+06
P10599	Thioredoxin OS=Homo sapiens GN=TXN PE=1 SV=3		4.14322e+06	2351601	3.81533e+06	7878625	7.08653e+06	2.2259e+06	3.81533e+06	7.08653e+06
P60903	Protein S100-A10 OS=Homo sapiens GN=S100A10 PE=1 SV=2		1.9309e+07	4.43955e+07	4.97023e+07	8.2409e+07	8.37979e+07	2.08629e+07	4.43955e+07	8.2409e+07
Q99584	Protein S100-A13 OS=Homo sapiens GN=S100A13 PE=1 SV=1		3.12875e+07	5.22097e+07	3.59389e+07	81880509	6.66229e+07	1.59394e+07	3.59389e+07	6.66229e+07
Q04760	Lactoylglutathione lyase OS=Homo sapiens GN=GLO1 PE=1 SV=4		4.72105e+06	8.66991e+06	9.9988e+06	1.96838e+07	1.60581e+07	3.75524e+06	8.66991e+06	1.60581e+07
Q99832	T-complex protein 1 subunit eta OS=Homo sapiens GN=CCT7 PE=1 SV=2		446770	1.80623e+06	1.10866e+06	2.0511e+06	2.07379e+06	883028	1.10866e+06	2.0511e+06
P60953	Cell division control protein 42 homolog OS=Homo sapiens GN=CDC42 PE=1 SV=2		556863	1.19596e+06	1.46577e+06	2.87156e+06	2.21208e+06	1148823	1.19596e+06	2.21208e+06
P30040	Endoplasmic reticulum resident protein 29 OS=Homo sapiens GN=ERP29 PE=1 SV=4		2.39011e+06	4.60259e+06	3.16265e+06	6.31657e+06	5.84935e+06	1.54783e+06	3.16265e+06	5.84935e+06
P07339	Cathepsin D OS=Homo sapiens GN=CTSD PE=1 SV=1		3.26182e+06	3.0472e+06	5.5396e+06	6.03056e+06	6.88425e+06	3.01976e+06	3.26182e+06	6.03056e+06
P04844	Dolichyl-diphosphooligosaccharide--protein glycosyltransferase subunit 2 OS=Homo sapiens GN=RPN2 PE=1 SV=3			190495	81889.5	251540			136192	251540
A1L0T0	Acetolactate synthase-like protein OS=Homo sapiens GN=ILVBL PE=1 SV=2		63670.2	136103	121384	234841	186283	223927	121384	223927
P18669	Phosphoglycerate mutase 1 OS=Homo sapiens GN=PGAM1 PE=1 SV=2		4.35756e+07	6.67499e+07	4.95471e+07	1.56249e+08	9.13896e+07	4.34059e+07	4.95471e+07	9.13896e+07
O60739	Eukaryotic translation initiation factor 1b OS=Homo sapiens GN=EIF1B PE=1 SV=2			53806.2	50824.7	125669	67305.6		52315.4	96487.1
Q14956	Transmembrane glycoprotein NMB OS=Homo sapiens GN=GPNMB PE=1 SV=2		6.0669e+06	5.09961e+06	4.77097e+06	9.39409e+06	6.64011e+06	2.4824e+07	5.09961e+06	9.39409e+06
P04062	Glucosylceramidase OS=Homo sapiens GN=GBA PE=1 SV=3		285236	502886	953608	484895	924432	1.35568e+06	502886	924432
O00300	Tumor necrosis factor receptor superfamily member 11B OS=Homo sapiens GN=TNFRSF11B PE=1 SV=3		20323.1		168097	172871	87090.8	682004	94210.3	172871
P07686	Beta-hexosaminidase subunit beta OS=Homo sapiens GN=HEXB PE=1 SV=3		88467.9	79589.1	191437	210526	126267	162243	88467.9	162243
Q09028	Histone-binding protein RBBP4 OS=Homo sapiens GN=RBBP4 PE=1 SV=3		46120.3	184394	136355	338150	249854	73965.4	136355	249854
P39023	60S ribosomal protein L3 OS=Homo sapiens GN=RPL3 PE=1 SV=2		1.26903e+06	2.20347e+06	3488265	6.64684e+06	4.02997e+06	695913	2.20347e+06	4.02997e+06
O00299	Chloride intracellular channel protein 1 OS=Homo sapiens GN=CLIC1 PE=1 SV=4		2.14695e+06	2.5865e+06	3.39369e+06	7.06137e+06	4.72609e+06	1.17133e+06	2.5865e+06	4.72609e+06
P62942	Peptidyl-prolyl cis-trans isomerase FKBP1A OS=Homo sapiens GN=FKBP1A PE=1 SV=2		62382.8	228064	145639	265790			145639	265790
P25398	40S ribosomal protein S12 OS=Homo sapiens GN=RPS12 PE=1 SV=3		1.31523e+06	2.43539e+06	3.43661e+06	4.85676e+06	4.43423e+06	658207	2.43539e+06	4.43423e+06
P27348	14-3-3 protein theta OS=Homo sapiens GN=YWHAQ PE=1 SV=1		1.60668e+06	4.57889e+06	3.95622e+06	8.78459e+06	7.19229e+06	3.12077e+06	3.95622e+06	7.19229e+06
Q16629	Serine/arginine-rich splicing factor 7 OS=Homo sapiens GN=SRSF7 PE=1 SV=1		517158	1.40194e+06	567682	1.07713e+06	1.0311e+06	180819	567682	1.0311e+06
P23284	Peptidyl-prolyl cis-trans isomerase B OS=Homo sapiens GN=PPIB PE=1 SV=2		4.47096e+06	7.3127e+06	7.30473e+06	1.86809e+07	1.32487e+07	4.01868e+06	7.30473e+06	1.32487e+07
P08238	Heat shock protein HSP 90-beta OS=Homo sapiens GN=HSP90AB1 PE=1 SV=4		5.18503e+06	1.13893e+07	8.78664e+06	1.60484e+07	1.59296e+07	3.83674e+06	8.78664e+06	1.59296e+07
P06396	Gelsolin OS=Homo sapiens GN=GSN PE=1 SV=1		6.14592e+07	1.14831e+08	9.63762e+07	2.41845e+08	1.73692e+08	6.02645e+07	9.63762e+07	1.73692e+08
P27824	Calnexin OS=Homo sapiens GN=CANX PE=1 SV=2		2.25171e+06	7.5823e+06	7.55223e+06	1.35913e+07	1.36006e+07	3.88978e+06	7.55223e+06	1.35913e+07
Q15233	Non-POU domain-containing octamer-binding protein OS=Homo sapiens GN=NONO PE=1 SV=4		1.23956e+06	2.25632e+06	2.75904e+06	4.05313e+06	4.79022e+06	1.79433e+06	2.25632e+06	4.05313e+06
P28838	Cytosol aminopeptidase OS=Homo sapiens GN=LAP3 PE=1 SV=3			163464	34538.3	297428	177807	42560.8	99001	177807
O00264	Membrane-associated progesterone receptor component 1 OS=Homo sapiens GN=PGRMC1 PE=1 SV=3		672286	1.10918e+06	1.32229e+06	1.99171e+06	2.04083e+06	632223	1.10918e+06	1.99171e+06
Q02252	Methylmalonate-semialdehyde dehydrogenase [acylating], mitochondrial OS=Homo sapiens GN=ALDH6A1 PE=1 SV=2		386294	505124	696305	882522	930884		505124	906703
P40227	T-complex protein 1 subunit zeta OS=Homo sapiens GN=CCT6A PE=1 SV=3		1.08173e+07	1.69969e+07	9.52265e+06	1.94149e+07	2.92649e+07	4.5774e+06	1.08173e+07	1.94149e+07
P84243	Histone H3.3 OS=Homo sapiens GN=H3F3A PE=1 SV=2		8.36742e+07	8.34538e+07	8.13031e+07	1.88314e+08	1.496e+08	5.58338e+07	8.34538e+07	1.496e+08
P60660	Myosin light polypeptide 6 OS=Homo sapiens GN=MYL6 PE=1 SV=2		1.5101e+07	2.08648e+07	2.30077e+07	4.68274e+07	3.73295e+07	1.02537e+07	2.08648e+07	3.73295e+07
P20618	Proteasome subunit beta type-1 OS=Homo sapiens GN=PSMB1 PE=1 SV=2		676242	1.11336e+06	1.41389e+06	2.06041e+06	1.99069e+06	784879	1.11336e+06	1.99069e+06
P51991	Heterogeneous nuclear ribonucleoprotein A3 OS=Homo sapiens GN=HNRNPA3 PE=1 SV=2		2.32656e+06	4.28901e+06	3.43657e+06	7.39187e+06	6.13625e+06	1.35084e+06	3.43657e+06	6.13625e+06
P25789	Proteasome subunit alpha type-4 OS=Homo sapiens GN=PSMA4 PE=1 SV=1		1.49096e+06	2.08112e+06	1.85827e+06	3.86008e+06	3.31578e+06	689537	1.85827e+06	3.31578e+06
P55854	Small ubiquitin-related modifier 3 OS=Homo sapiens GN=SUMO3 PE=1 SV=2		703911	1.76919e+06	1.79046e+06	3.15375e+06	3.8557e+06	757952	1.76919e+06	3.15375e+06
P22061	Protein-L-isoaspartate(D-aspartate) O-methyltransferase OS=Homo sapiens GN=PCMT1 PE=1 SV=4		1.90112e+06	4.20792e+06	3.50584e+06	8.3694e+06	6.23992e+06	2.43034e+06	3.50584e+06	6.23992e+06
Q5T4F7	Secreted frizzled-related protein 5 OS=Homo sapiens GN=SFRP5 PE=2 SV=3		74402.7			30907.6	132365	527377	74402.7	132365
P29400	Collagen alpha-5(IV) chain OS=Homo sapiens GN=COL4A5 PE=1 SV=2		4.11084e+07	4.98913e+07	5.9576e+07	8.87441e+07	8.83877e+07	1.3959e+08	4.98913e+07	8.87441e+07
P30101	Protein disulfide-isomerase A3 OS=Homo sapiens GN=PDIA3 PE=1 SV=4		2.53541e+07	3.33e+07	4.09605e+07	6.52814e+07	5.9199e+07	1.75504e+07	3.33e+07	5.9199e+07
P13929	Beta-enolase OS=Homo sapiens GN=ENO3 PE=1 SV=5		275700	540114	611187	1.11031e+06	806143		540114	958229
Q9Y6M9	NADH dehydrogenase [ubiquinone] 1 beta subcomplex subunit 9 OS=Homo sapiens GN=NDUFB9 PE=1 SV=3		168409	281553	241352	395469	460637		241352	428053
Q8TDB4	Protein MGARP OS=Homo sapiens GN=MGARP PE=1 SV=1		9.88151e+06	7.39982e+06	1.06676e+07	1.77461e+07	1.75138e+07	6251521	9.88151e+06	1.75138e+07
Q9UK22	F-box only protein 2 OS=Homo sapiens GN=FBXO2 PE=1 SV=2		1.01397e+06	1.34664e+06	903438	1.97634e+06	1.79674e+06	374258	1.01397e+06	1.79674e+06
P60842	Eukaryotic initiation factor 4A-I OS=Homo sapiens GN=EIF4A1 PE=1 SV=1		62690.4	195661	213080	408474	284091		195661	346283
P05141	ADP/ATP translocase 2 OS=Homo sapiens GN=SLC25A5 PE=1 SV=7			583012	344074	818564	991298	95019	463543	818564
P55084	Trifunctional enzyme subunit beta, mitochondrial OS=Homo sapiens GN=HADHB PE=1 SV=3		2.22201e+06	3.76665e+06	4.12754e+06	6.63619e+06	6.70369e+06	1.15372e+06	3.76665e+06	6.63619e+06
P49755	Transmembrane emp24 domain-containing protein 10 OS=Homo sapiens GN=TMED10 PE=1 SV=2		710859	1.32659e+06	1.4877e+06	2.48318e+06	2.33513e+06	747831	1.32659e+06	2.33513e+06
Q01518	Adenylyl cyclase-associated protein 1 OS=Homo sapiens GN=CAP1 PE=1 SV=5		3.23358e+06	6.37043e+06	6.33433e+06	1.32492e+07	1.11436e+07	4.55102e+06	6.33433e+06	1.11436e+07
Q16555	Dihydropyrimidinase-related protein 2 OS=Homo sapiens GN=DPYSL2 PE=1 SV=1		2.63918e+07	6.37643e+07	5.03535e+07	8.852e+07	9.57681e+07	2.68788e+07	5.03535e+07	8.852e+07
P13073	Cytochrome c oxidase subunit 4 isoform 1, mitochondrial OS=Homo sapiens GN=COX4I1 PE=1 SV=1		6.05281e+06	6.26417e+06	7.75309e+06	1.09664e+07	1.28845e+07	2.89516e+06	6.26417e+06	1.09664e+07
P07919	Cytochrome b-c1 complex subunit 6, mitochondrial OS=Homo sapiens GN=UQCRH PE=1 SV=2		108735	72967.8	97209.9	496449	169725	18902.4	97209.9	169725
Q07666	KH domain-containing, RNA-binding, signal transduction-associated protein 1 OS=Homo sapiens GN=KHDRBS1 PE=1 SV=1			476309	625068	1.59028e+06	961377	652454	550688	961377
O43396	Thioredoxin-like protein 1 OS=Homo sapiens GN=TXNL1 PE=1 SV=3		193621	303297	204919	357012	378321	151308	204919	357012
Q9Y265	RuvB-like 1 OS=Homo sapiens GN=RUVBL1 PE=1 SV=1		130876	732428	364682	635056	976223	15311.6	364682	635056
Q96KP4	Cytosolic non-specific dipeptidase OS=Homo sapiens GN=CNDP2 PE=1 SV=2		3.72728e+06	8.81016e+06	7.07903e+06	1.68273e+07	1.23005e+07	3.75716e+06	7.07903e+06	1.23005e+07
Q9UJH8	Meteorin OS=Homo sapiens GN=METRN PE=2 SV=2		2.99268e+06	2.40783e+06	8.18354e+06	3.51653e+06	5.19901e+06	2.29206e+07	2.99268e+06	5.19901e+06
O75489	NADH dehydrogenase [ubiquinone] iron-sulfur protein 3, mitochondrial OS=Homo sapiens GN=NDUFS3 PE=1 SV=1		336139	329569	670933	582445	1.20769e+06	24363.7	336139	582445
Q08431	Lactadherin OS=Homo sapiens GN=MFGE8 PE=1 SV=2		4.13528e+06	2.48397e+06	1.04288e+07	8.11949e+06	4.02361e+06	7.16214e+06	4.13528e+06	7.16214e+06
P32969	60S ribosomal protein L9 OS=Homo sapiens GN=RPL9 PE=1 SV=1		1.35626e+06	1.74026e+06	2.31947e+06	3.01337e+06	3.01213e+06	1.64602e+06	1.74026e+06	3.01213e+06
P62906	60S ribosomal protein L10a OS=Homo sapiens GN=RPL10A PE=1 SV=2		916567	1.76586e+06	2.53023e+06	3.57077e+06	3.05637e+06	1.40304e+06	1.76586e+06	3.05637e+06
P08574	Cytochrome c1, heme protein, mitochondrial OS=Homo sapiens GN=CYC1 PE=1 SV=3		159622		202140		313026		180881	313026
P63244	Receptor of activated protein C kinase 1 OS=Homo sapiens GN=RACK1 PE=1 SV=3		3.56571e+06	5.20231e+06	5.77508e+06	9.00137e+06	9.35989e+06	1.6672e+06	5.20231e+06	9.00137e+06
P30626	Sorcin OS=Homo sapiens GN=SRI PE=1 SV=1		298907	941913	1.03556e+06	1.8015e+06	1629510	338365	941913	1629510
Q01081	Splicing factor U2AF 35 kDa subunit OS=Homo sapiens GN=U2AF1 PE=1 SV=3			97476.6		247384	168432	61022.3	97476.6	168432
P14174	Macrophage migration inhibitory factor OS=Homo sapiens GN=MIF PE=1 SV=4		2.97347e+07	4.7026e+07	3.93535e+07	6.78927e+07	7.46907e+07	13381681	3.93535e+07	6.78927e+07
P07355	Annexin A2 OS=Homo sapiens GN=ANXA2 PE=1 SV=2		3.80278e+08	6.37753e+08	7.15875e+08	1.17501e+09	1.09925e+09	2.49395e+08	6.37753e+08	1.09925e+09
Q8IX30	Signal peptide, CUB and EGF-like domain-containing protein 3 OS=Homo sapiens GN=SCUBE3 PE=1 SV=1		558181	156872	1.50014e+06	961606	509015	3.91061e+06	558181	961606
P35221	Catenin alpha-1 OS=Homo sapiens GN=CTNNA1 PE=1 SV=1		1.55914e+06	3.79328e+06	4.03323e+06	6.52751e+06	7.84231e+06	1.35391e+06	3.79328e+06	6.52751e+06
Q9ULA0	Aspartyl aminopeptidase OS=Homo sapiens GN=DNPEP PE=1 SV=1		46694.2	52709.2		102575	85474.5	25092.2	49701.7	85474.5
P62241	40S ribosomal protein S8 OS=Homo sapiens GN=RPS8 PE=1 SV=2		1.18891e+06	2.10919e+06	2.08417e+06	3.88684e+06	3.58371e+06	997110	2.08417e+06	3.58371e+06
P09211	Glutathione S-transferase P OS=Homo sapiens GN=GSTP1 PE=1 SV=2		4.97802e+07	1.11537e+08	7.62537e+07	1.46173e+08	1.31114e+08	3.04848e+07	7.62537e+07	1.31114e+08
P25787	Proteasome subunit alpha type-2 OS=Homo sapiens GN=PSMA2 PE=1 SV=2		494623	1.14752e+06	1.52e+06	2.06875e+06	1.97294e+06	170482	1.14752e+06	1.97294e+06
Q96CW1	AP-2 complex subunit mu OS=Homo sapiens GN=AP2M1 PE=1 SV=2			137578	125166	228320	223380		131372	225850
Q92597	Protein NDRG1 OS=Homo sapiens GN=NDRG1 PE=1 SV=1		803905	858889	891667	1.47656e+06	1.85488e+06	267296	858889	1.47656e+06
P29401	Transketolase OS=Homo sapiens GN=TKT PE=1 SV=3		2.55827e+08	5.4112e+08	4.97861e+08	8.55273e+08	1.0274e+09	2.92163e+08	4.97861e+08	8.55273e+08
P02794	Ferritin heavy chain OS=Homo sapiens GN=FTH1 PE=1 SV=2		297125	617729	508176	3.54572e+07	870378	838407	508176	870378
Q9BRF8	Serine/threonine-protein phosphatase CPPED1 OS=Homo sapiens GN=CPPED1 PE=1 SV=3			195797	212266	304432	394163		204031	349298
O43491	Band 4.1-like protein 2 OS=Homo sapiens GN=EPB41L2 PE=1 SV=1		3.37004e+07	2.03903e+07	1.81673e+07	3.79914e+07	3.49029e+07	1.63992e+07	2.03903e+07	3.49029e+07
P00367	Glutamate dehydrogenase 1, mitochondrial OS=Homo sapiens GN=GLUD1 PE=1 SV=2		2.31205e+06	2.64318e+06	4430092	4.52016e+06	4.53581e+06	1.50632e+06	2.64318e+06	4.52016e+06
P31943	Heterogeneous nuclear ribonucleoprotein H OS=Homo sapiens GN=HNRNPH1 PE=1 SV=4		759221	931717	913026	1.92119e+06	1.55872e+06	729467	913026	1.55872e+06
P21912	Succinate dehydrogenase [ubiquinone] iron-sulfur subunit, mitochondrial OS=Homo sapiens GN=SDHB PE=1 SV=3		87065	1.49772e+06	1.07595e+06	1.83546e+06	5.33113e+06	1.59779e+06	1.07595e+06	1.83546e+06
O00487	26S proteasome non-ATPase regulatory subunit 14 OS=Homo sapiens GN=PSMD14 PE=1 SV=1		43872.3	182566	105558	179598	197331	50870.1	105558	179598
Q02218	2-oxoglutarate dehydrogenase, mitochondrial OS=Homo sapiens GN=OGDH PE=1 SV=3		129270	263010	187514	533872	318874	28723.6	187514	318874
P30049	ATP synthase subunit delta, mitochondrial OS=Homo sapiens GN=ATP5D PE=1 SV=2		1.22657e+06	2.26577e+06	4.2136e+06	3.84912e+06	4.56259e+06	1.01777e+06	2.26577e+06	3.84912e+06
Q14257	Reticulocalbin-2 OS=Homo sapiens GN=RCN2 PE=1 SV=1		89099.8	179808	268967	505194	305347	50947.9	179808	305347
P61254	60S ribosomal protein L26 OS=Homo sapiens GN=RPL26 PE=1 SV=1		344304	651820	643890	1.09137e+06	1.34708e+06	341752	643890	1.09137e+06
P48643	T-complex protein 1 subunit epsilon OS=Homo sapiens GN=CCT5 PE=1 SV=1		357860	945204	729785	1.57034e+06	1.23538e+06	246265	729785	1.23538e+06
P28072	Proteasome subunit beta type-6 OS=Homo sapiens GN=PSMB6 PE=1 SV=4		325688	901889	823810	1.39439e+06	1.72552e+06	438572	823810	1.39439e+06
O75348	V-type proton ATPase subunit G 1 OS=Homo sapiens GN=ATP6V1G1 PE=1 SV=3			349309	346962	577942	589223	1.1082e+06	348136	589223
Q02978	Mitochondrial 2-oxoglutarate/malate carrier protein OS=Homo sapiens GN=SLC25A11 PE=1 SV=3		970685	1.49629e+06	2.07185e+06	2470459	2.57018e+06		1.49629e+06	2.52032e+06
P49789	Bis(5'-adenosyl)-triphosphatase OS=Homo sapiens GN=FHIT PE=1 SV=3		124645	83081.3		174767	211371	79162.6	103863	174767
O95405	Zinc finger FYVE domain-containing protein 9 OS=Homo sapiens GN=ZFYVE9 PE=1 SV=2		765166		380961	1868132		59958.1	573063	964045
P36542	ATP synthase subunit gamma, mitochondrial OS=Homo sapiens GN=ATP5C1 PE=1 SV=1		1.54028e+06	824556	2.63206e+06	5.54043e+06	2.58464e+06	1.01429e+06	1.54028e+06	2.58464e+06
P03950	Angiogenin OS=Homo sapiens GN=ANG PE=1 SV=1				737934			1.23793e+06	737934	1.23793e+06
O15511	Actin-related protein 2/3 complex subunit 5 OS=Homo sapiens GN=ARPC5 PE=1 SV=3		408680	1301679	711414	974552	1412023		711414	1.19329e+06
P09874	Poly [ADP-ribose] polymerase 1 OS=Homo sapiens GN=PARP1 PE=1 SV=4			139279	94588.6	196105			116934	196105
P62854	40S ribosomal protein S26 OS=Homo sapiens GN=RPS26 PE=1 SV=3		849240	1.15726e+06	1.43881e+06	1.96009e+06	1.94043e+06	788469	1.15726e+06	1.94043e+06
P45880	Voltage-dependent anion-selective channel protein 2 OS=Homo sapiens GN=VDAC2 PE=1 SV=2		8.06252e+06	8.15829e+06	1.35293e+07	1.36659e+07	1.96948e+07	2.98228e+06	8.15829e+06	1.36659e+07
P29692	Elongation factor 1-delta OS=Homo sapiens GN=EEF1D PE=1 SV=5		1.62041e+06	3.12317e+06	2.43628e+06	4.07507e+06	5.2089e+06	1.09908e+06	2.43628e+06	4.07507e+06
P12273	Prolactin-inducible protein OS=Homo sapiens GN=PIP PE=1 SV=1		3.95279e+06	948599	358399	632161	2.538e+06		948599	1.58508e+06
P16615	Sarcoplasmic/endoplasmic reticulum calcium ATPase 2 OS=Homo sapiens GN=ATP2A2 PE=1 SV=1		30314.2	93661.4	118449	159825	156429	97242.7	93661.4	156429
Q14204	Cytoplasmic dynein 1 heavy chain 1 OS=Homo sapiens GN=DYNC1H1 PE=1 SV=5			340700		684185	452093		340700	568139
Q13361	Microfibrillar-associated protein 5 OS=Homo sapiens GN=MFAP5 PE=1 SV=1		652114		1.00872e+06			1.38477e+06	830419	1.38477e+06
Q14974	Importin subunit beta-1 OS=Homo sapiens GN=KPNB1 PE=1 SV=2			864799	120522	941075	821393	568233	492660	821393
Q969H8	Myeloid-derived growth factor OS=Homo sapiens GN=MYDGF PE=1 SV=1		248011	422114	309931	516491	577267	53860	309931	516491
Q99623	Prohibitin-2 OS=Homo sapiens GN=PHB2 PE=1 SV=2		1.39717e+06	2.4133e+06	2.51117e+06	4.01805e+06	4.21392e+06	237584	2.4133e+06	4.01805e+06
O00755	Protein Wnt-7a OS=Homo sapiens GN=WNT7A PE=1 SV=2		67963	139764	108747	629456	180777	167323	108747	180777
P32119	Peroxiredoxin-2 OS=Homo sapiens GN=PRDX2 PE=1 SV=5		3.49355e+07	2.63235e+07	4.06324e+07	6.74208e+07	5.80747e+07	1.66108e+07	3.49355e+07	5.80747e+07
Q9P0V9	Septin-10 OS=Homo sapiens GN=SEPT10 PE=1 SV=2		28901	168976	68751.4	166369		62194.9	68751.4	114282
P62280	40S ribosomal protein S11 OS=Homo sapiens GN=RPS11 PE=1 SV=3		1.07955e+06	1.91106e+06	1.89935e+06	3.15586e+06	3.61621e+06	1.28665e+06	1.89935e+06	3.15586e+06
Q13162	Peroxiredoxin-4 OS=Homo sapiens GN=PRDX4 PE=1 SV=1		2.31725e+06	2.45662e+06	2.27821e+06	6.17523e+06	3.84887e+06	152810	2.31725e+06	3.84887e+06
Q86UD1	Out at first protein homolog OS=Homo sapiens GN=OAF PE=2 SV=1		515635	735349	1.32543e+06	684387	1.22006e+06	2.17718e+06	735349	1.22006e+06
P19022	Cadherin-2 OS=Homo sapiens GN=CDH2 PE=1 SV=4		202373	1.30747e+06	693145	1.14955e+06	2.23852e+06	303203	693145	1.14955e+06
P09429	High mobility group protein B1 OS=Homo sapiens GN=HMGB1 PE=1 SV=3		2.17172e+06	2.04691e+06	1.07443e+06	4.98049e+06	3391502	1.32794e+06	2.04691e+06	3391502
Q7Z6K1	THAP domain-containing protein 5 OS=Homo sapiens GN=THAP5 PE=1 SV=2		2.48283e+06	6497369	2623400	4.54581e+06	4.3372e+06	712168	2623400	4.3372e+06
Q15651	High mobility group nucleosome-binding domain-containing protein 3 OS=Homo sapiens GN=HMGN3 PE=1 SV=2		1.15243e+06	819842	1.36376e+06	1.25241e+06	2.37531e+06	1.90469e+06	1.15243e+06	1.90469e+06
Q16527	Cysteine and glycine-rich protein 2 OS=Homo sapiens GN=CSRP2 PE=1 SV=3		4.41509e+06	7.87597e+06	4.04356e+06	8.61363e+06	7.2938e+06	678772	4.41509e+06	7.2938e+06
P00751	Complement factor B OS=Homo sapiens GN=CFB PE=1 SV=2		1.14005e+06	118152	684313	698866	1.13014e+06	2938196	684313	1.13014e+06
P02549	Spectrin alpha chain, erythrocytic 1 OS=Homo sapiens GN=SPTA1 PE=1 SV=5				26558.9		43826.2		26558.9	43826.2
P50453	Serpin B9 OS=Homo sapiens GN=SERPINB9 PE=1 SV=1		274590	906563	599635	989411	995616	698501	599635	989411
Q8WUD1	Ras-related protein Rab-2B OS=Homo sapiens GN=RAB2B PE=1 SV=1		47505	263042		472826	256126	102596	155273	256126
P10809	60 kDa heat shock protein, mitochondrial OS=Homo sapiens GN=HSPD1 PE=1 SV=2		5.548e+06	7.5609e+06	1.03085e+07	1.2746e+07	1.2469e+07	2.28666e+06	7.5609e+06	1.2469e+07
Q9H488	GDP-fucose protein O-fucosyltransferase 1 OS=Homo sapiens GN=POFUT1 PE=1 SV=1		206930	295108	312792	615218	486344	87462.4	295108	486344
Q66K79	Carboxypeptidase Z OS=Homo sapiens GN=CPZ PE=1 SV=2			139507	502549	282817	538384	528745	321028	528745
P61158	Actin-related protein 3 OS=Homo sapiens GN=ACTR3 PE=1 SV=3		145797	2.45223e+06	1.7387e+06	4.92067e+06	2.85949e+06	824477	1.7387e+06	2.85949e+06
Q15185	Prostaglandin E synthase 3 OS=Homo sapiens GN=PTGES3 PE=1 SV=1		366924	679705	560665	883682	960341		560665	922011
P55072	Transitional endoplasmic reticulum ATPase OS=Homo sapiens GN=VCP PE=1 SV=4		2.53847e+06	6.18707e+06	6.61864e+06	1.02038e+07	1.01577e+07	3.41953e+06	6.18707e+06	1.01577e+07
Q9NQR4	Omega-amidase NIT2 OS=Homo sapiens GN=NIT2 PE=1 SV=1		366475	1.49618e+06	1.15401e+06	1.89431e+06	1.6935e+06	4.83005e+06	1.15401e+06	1.89431e+06
Q5JWF2	Guanine nucleotide-binding protein G(s) subunit alpha isoforms XLas OS=Homo sapiens GN=GNAS PE=1 SV=2		186491	538500	291647	478698	687448	288102	291647	478698
Q9GZP4	PITH domain-containing protein 1 OS=Homo sapiens GN=PITHD1 PE=1 SV=1			278224	337922	757049	254162		308073	505605
Q15785	Mitochondrial import receptor subunit TOM34 OS=Homo sapiens GN=TOMM34 PE=1 SV=2		99248.1	145715	59844.6	162840	195546	23122.3	99248.1	162840
P68104	Elongation factor 1-alpha 1 OS=Homo sapiens GN=EEF1A1 PE=1 SV=1		3.10507e+07	4.915e+07	3.82787e+07	8.60969e+07	6.27919e+07	3.29707e+07	3.82787e+07	6.27919e+07
P62701	40S ribosomal protein S4, X isoform OS=Homo sapiens GN=RPS4X PE=1 SV=2		2.78811e+06	4.01098e+06	3.20338e+06	5.29902e+06	5.24689e+06	1.07202e+06	3.20338e+06	5.24689e+06
P49458	Signal recognition particle 9 kDa protein OS=Homo sapiens GN=SRP9 PE=1 SV=2		64334.5	536876	193884	610735	317527	62598.6	193884	317527
Q00577	Transcriptional activator protein Pur-alpha OS=Homo sapiens GN=PURA PE=1 SV=2		1.38585e+06	2.10974e+06	2.91632e+06	5.06281e+06	3.45416e+06	812030	2.10974e+06	3.45416e+06
O15143	Actin-related protein 2/3 complex subunit 1B OS=Homo sapiens GN=ARPC1B PE=1 SV=3		362485	166871	207102	1.3524e+06	338977	15378.8	207102	338977
P28799	Granulins OS=Homo sapiens GN=GRN PE=1 SV=2		962707	1.16262e+06	1.17396e+06	1.73274e+06	2.07152e+06		1.16262e+06	1.90213e+06
Q07955	Serine/arginine-rich splicing factor 1 OS=Homo sapiens GN=SRSF1 PE=1 SV=2		255308	763909	822158	1.44264e+06	1.05369e+06		763909	1.24817e+06
P05556	Integrin beta-1 OS=Homo sapiens GN=ITGB1 PE=1 SV=2			298338	484773	639412	676732	128906	391556	639412
P54727	UV excision repair protein RAD23 homolog B OS=Homo sapiens GN=RAD23B PE=1 SV=1		238080	584933	628962	2.28003e+06	623772	954358	584933	954358
P11150	Hepatic triacylglycerol lipase OS=Homo sapiens GN=LIPC PE=1 SV=3		4.91086e+06	2.40497e+06	5.57142e+06	8.00628e+06	4.38463e+06	1.04803e+07	4.91086e+06	8.00628e+06
Q14914	Prostaglandin reductase 1 OS=Homo sapiens GN=PTGR1 PE=1 SV=2			508940	339164	807132	691070	336249	424052	691070
Q16891	MICOS complex subunit MIC60 OS=Homo sapiens GN=IMMT PE=1 SV=1		2.3805e+06	1.69003e+06	2.82695e+06	5.1957e+06	3.87861e+06	812007	2.3805e+06	3.87861e+06
P00338	L-lactate dehydrogenase A chain OS=Homo sapiens GN=LDHA PE=1 SV=2		1.73473e+08	3.86724e+08	3.4616e+08	5.64191e+08	5.63642e+08	2.47353e+08	3.4616e+08	5.63642e+08
P20073	Annexin A7 OS=Homo sapiens GN=ANXA7 PE=1 SV=3		1.04331e+06	833241	628696	1.80683e+06	1.35599e+06	252718	833241	1.35599e+06
P37837	Transaldolase OS=Homo sapiens GN=TALDO1 PE=1 SV=2		1.20103e+06	2.26773e+06	1.72285e+06	2.802e+06	3.17184e+06	749960	1.72285e+06	2.802e+06
Q14103	Heterogeneous nuclear ribonucleoprotein D0 OS=Homo sapiens GN=HNRNPD PE=1 SV=1		1.01344e+06	2.9988e+06	2.34688e+06	4.80694e+06	3.81515e+06	975947	2.34688e+06	3.81515e+06
P46783	40S ribosomal protein S10 OS=Homo sapiens GN=RPS10 PE=1 SV=1		730994	1.39772e+06	1.63363e+06	2.5908e+06	2.27198e+06	366159	1.39772e+06	2.27198e+06
Q6ZMM2	ADAMTS-like protein 5 OS=Homo sapiens GN=ADAMTSL5 PE=1 SV=3		3.14396e+06	6.20659e+06	5.92596e+06	1.21697e+07	9.31693e+06	9.63111e+06	5.92596e+06	9.63111e+06
P04350	Tubulin beta-4A chain OS=Homo sapiens GN=TUBB4A PE=1 SV=2				119717	194555			119717	194555
Q99715	Collagen alpha-1(XII) chain OS=Homo sapiens GN=COL12A1 PE=1 SV=2		1.98551e+07	1.02597e+06	634074	1.66329e+06	1.00983e+06	2.61956e+06	1.02597e+06	1.66329e+06
Q06323	Proteasome activator complex subunit 1 OS=Homo sapiens GN=PSME1 PE=1 SV=1		610957	2.18637e+06	1.92603e+06	3.11962e+06	3.66035e+06	533436	1.92603e+06	3.11962e+06
A5D8T8	C-type lectin domain family 18 member A OS=Homo sapiens GN=CLEC18A PE=1 SV=3		3.85444e+06	2.10121e+07	2.28478e+07	3.40092e+07	9.84269e+06	6.46195e+07	2.10121e+07	3.40092e+07
P13667	Protein disulfide-isomerase A4 OS=Homo sapiens GN=PDIA4 PE=1 SV=2		392074	621626	734465	1.0421e+06	968950		621626	1.00553e+06
P52209	6-phosphogluconate dehydrogenase, decarboxylating OS=Homo sapiens GN=PGD PE=1 SV=3		1.72534e+07	8.95664e+07	5.48039e+07	8.86203e+07	1.19915e+08	2.17984e+07	5.48039e+07	8.86203e+07
P25705	ATP synthase subunit alpha, mitochondrial OS=Homo sapiens GN=ATP5A1 PE=1 SV=1		3.6296e+07	4.66859e+07	6.02319e+07	7.547e+07	7.77705e+07	1.59278e+07	4.66859e+07	7.547e+07
P30044	Peroxiredoxin-5, mitochondrial OS=Homo sapiens GN=PRDX5 PE=1 SV=4		5.58833e+06	1.04377e+07	9.59555e+06	1.7392e+07	1.55097e+07	3.47904e+06	9.59555e+06	1.55097e+07
P63167	Dynein light chain 1, cytoplasmic OS=Homo sapiens GN=DYNLL1 PE=1 SV=1		782496	1.82804e+06	1.29515e+06	3.52949e+06	2.09057e+06	1.14783e+06	1.29515e+06	2.09057e+06
P50502	Hsc70-interacting protein OS=Homo sapiens GN=ST13 PE=1 SV=2		1.8818e+06	3.72909e+06	2.73981e+06	4.86245e+06	4.42113e+06	1.743e+06	2.73981e+06	4.42113e+06
O15144	Actin-related protein 2/3 complex subunit 2 OS=Homo sapiens GN=ARPC2 PE=1 SV=1		629501	1.34664e+06	1.3445e+06	3.76879e+06	2.16879e+06	585760	1.3445e+06	2.16879e+06
P24666	Low molecular weight phosphotyrosine protein phosphatase OS=Homo sapiens GN=ACP1 PE=1 SV=3		147504	1.05203e+06	758768	1.45713e+06	1.22288e+06	513834	758768	1.22288e+06
P07741	Adenine phosphoribosyltransferase OS=Homo sapiens GN=APRT PE=1 SV=2		1.35213e+06	1.34917e+06	1.42548e+06	2.36968e+06	2.17633e+06	641988	1.35213e+06	2.17633e+06
Q99733	Nucleosome assembly protein 1-like 4 OS=Homo sapiens GN=NAP1L4 PE=1 SV=1		388871	1.78427e+06	1.63745e+06	2.63017e+06	2.78577e+06	1.03172e+06	1.63745e+06	2.63017e+06
P07954	Fumarate hydratase, mitochondrial OS=Homo sapiens GN=FH PE=1 SV=3		730143	963676	1.3785e+06	1.92875e+06	1546729	399365	963676	1546729
O95782	AP-2 complex subunit alpha-1 OS=Homo sapiens GN=AP2A1 PE=1 SV=3		97933.6	361362	440272	631352	579949	150637	361362	579949
P06576	ATP synthase subunit beta, mitochondrial OS=Homo sapiens GN=ATP5B PE=1 SV=3		2.78818e+07	4.8566e+07	7.58138e+07	7.75278e+07	9.08621e+07	1.15989e+07	4.8566e+07	7.75278e+07
Q14697	Neutral alpha-glucosidase AB OS=Homo sapiens GN=GANAB PE=1 SV=3		6.16632e+06	1.14046e+07	2.53126e+07	1.82008e+07	1.97149e+07	1.0407e+07	1.14046e+07	1.82008e+07
P22392	Nucleoside diphosphate kinase B OS=Homo sapiens GN=NME2 PE=1 SV=1		6.51985e+06	1.4795e+07	1.41329e+07	22782709	2.25351e+07	7.48266e+06	1.41329e+07	2.25351e+07
P18859	ATP synthase-coupling factor 6, mitochondrial OS=Homo sapiens GN=ATP5J PE=1 SV=1		677171	1.03218e+06	1.85033e+06	1.64565e+06	2.72402e+06	336210	1.03218e+06	1.64565e+06
P35232	Prohibitin OS=Homo sapiens GN=PHB PE=1 SV=1		1.21683e+06	1.91032e+06	3.38393e+06	3.27338e+06	3.04513e+06	641006	1.91032e+06	3.04513e+06
P04085	Platelet-derived growth factor subunit A OS=Homo sapiens GN=PDGFA PE=1 SV=1		681709		759026	1.76906e+06		526312	720368	1.14769e+06
Q0P6D2	Protein FAM69C OS=Homo sapiens GN=FAM69C PE=2 SV=3		537947	160191	340307			541589	340307	541589
P0CW18	Serine protease 56 OS=Homo sapiens GN=PRSS56 PE=1 SV=1		7.90676e+06	8.59446e+06	9.74358e+06	1.30961e+07	1.36577e+07	2.48833e+07	8.59446e+06	1.36577e+07
P39060	Collagen alpha-1(XVIII) chain OS=Homo sapiens GN=COL18A1 PE=1 SV=5		1.03651e+07	1.90883e+07	1.45506e+07	2.30812e+07	3.31797e+07	1.42504e+07	1.45506e+07	2.30812e+07
P08195	4F2 cell-surface antigen heavy chain OS=Homo sapiens GN=SLC3A2 PE=1 SV=3		233702	294980	711475	476781	458350		294980	467566
P38646	Stress-70 protein, mitochondrial OS=Homo sapiens GN=HSPA9 PE=1 SV=2		5.83075e+06	7.79474e+06	1.16807e+07	1.23432e+07	1.63121e+07	2.23547e+06	7.79474e+06	1.23432e+07
P36871	Phosphoglucomutase-1 OS=Homo sapiens GN=PGM1 PE=1 SV=3		4.64751e+06	1.47092e+07	9.50849e+06	1.50516e+07	1.50735e+07	2.32673e+06	9.50849e+06	1.50516e+07
P06899	Histone H2B type 1-J OS=Homo sapiens GN=HIST1H2BJ PE=1 SV=3		7.42719e+06	9937717	8.16041e+06	12912106	15883706	2.48661e+06	8.16041e+06	12912106
Q15165	Serum paraoxonase/arylesterase 2 OS=Homo sapiens GN=PON2 PE=1 SV=3		491410	463512	302081	1.04834e+06	162762	733146	463512	733146
Q9NR31	GTP-binding protein SAR1a OS=Homo sapiens GN=SAR1A PE=1 SV=1		60419	250244	176446	296201	278966	61299.2	176446	278966
P68036	Ubiquitin-conjugating enzyme E2 L3 OS=Homo sapiens GN=UBE2L3 PE=1 SV=1		102741	325656	232727	388208	367702	80760	232727	367702
P39687	Acidic leucine-rich nuclear phosphoprotein 32 family member A OS=Homo sapiens GN=ANP32A PE=1 SV=1		1.3203e+06	1.85228e+06	2.17541e+06	4.76207e+06	2.92049e+06	212525	1.85228e+06	2.92049e+06
P54652	Heat shock-related 70 kDa protein 2 OS=Homo sapiens GN=HSPA2 PE=1 SV=1		4.23508e+06	1.3096e+07	6.29465e+06	1.04659e+07	9.91988e+06	3.12722e+06	6.29465e+06	9.91988e+06
P13716	Delta-aminolevulinic acid dehydratase OS=Homo sapiens GN=ALAD PE=1 SV=1		6.24713e+06	1.45402e+07	1.76169e+07	2.2881e+07	2.87427e+07	9.62059e+06	1.45402e+07	2.2881e+07
P62269	40S ribosomal protein S18 OS=Homo sapiens GN=RPS18 PE=1 SV=3		2.72044e+06	5.94484e+06	8.27577e+06	1.01685e+07	9.35404e+06	1.71618e+06	5.94484e+06	9.35404e+06
O43707	Alpha-actinin-4 OS=Homo sapiens GN=ACTN4 PE=1 SV=2		4.15408e+07	6.33445e+07	9.75133e+07	1.42124e+08	9.95949e+07	4.40019e+07	6.33445e+07	9.95949e+07
Q01105	Protein SET OS=Homo sapiens GN=SET PE=1 SV=3		1.11841e+06	2.09977e+06	2.5577e+06	5.28106e+06	3.29889e+06	1.22542e+06	2.09977e+06	3.29889e+06
P14625	Endoplasmin OS=Homo sapiens GN=HSP90B1 PE=1 SV=1		7.14107e+06	1.30205e+07	1.49701e+07	2.7339e+07	2.04308e+07	1.37037e+07	1.30205e+07	2.04308e+07
P62857	40S ribosomal protein S28 OS=Homo sapiens GN=RPS28 PE=1 SV=1		806893	1.15714e+06	1.26523e+06	1.98525e+06	1.81286e+06	451123	1.15714e+06	1.81286e+06
P12110	Collagen alpha-2(VI) chain OS=Homo sapiens GN=COL6A2 PE=1 SV=4		1.33102e+07	696518	591914	1.09105e+06	1.25903e+06	304210	696518	1.09105e+06
Q9P0J0	NADH dehydrogenase [ubiquinone] 1 alpha subcomplex subunit 13 OS=Homo sapiens GN=NDUFA13 PE=1 SV=3		232952	118605	181848	247143	322060		181848	284602
P62805	Histone H4 OS=Homo sapiens GN=HIST1H4A PE=1 SV=2		1.43946e+08	1.55236e+08	1.36233e+08	2.79617e+08	2.25069e+08	5.84248e+07	1.43946e+08	2.25069e+08
P02489	Alpha-crystallin A chain OS=Homo sapiens GN=CRYAA PE=1 SV=2		7.19888e+08	2.92384e+09	1.55702e+09	5.84937e+09	2.43395e+09	2.18577e+09	1.55702e+09	2.43395e+09
P61163	Alpha-centractin OS=Homo sapiens GN=ACTR1A PE=1 SV=1		498728	634727	656837	991764	1.74773e+06	48040	634727	991764
P49411	Elongation factor Tu, mitochondrial OS=Homo sapiens GN=TUFM PE=1 SV=2		942985	1.41797e+06	1682127	2.20646e+06	2.78801e+06	647484	1.41797e+06	2.20646e+06
Q9NZ01	Very-long-chain enoyl-CoA reductase OS=Homo sapiens GN=TECR PE=1 SV=1		125500	1.55081e+06	1.34943e+06	2.09913e+06	3.10501e+06	750472	1.34943e+06	2.09913e+06
P60891	Ribose-phosphate pyrophosphokinase 1 OS=Homo sapiens GN=PRPS1 PE=1 SV=2		210050	437919	630092	788988	573300		437919	681144
Q9P0L0	Vesicle-associated membrane protein-associated protein A OS=Homo sapiens GN=VAPA PE=1 SV=3		122397	878987	905868	1.46598e+06	1.36487e+06	354615	878987	1.36487e+06
P07237	Protein disulfide-isomerase OS=Homo sapiens GN=P4HB PE=1 SV=3		2.28765e+06	5.07904e+06	4.52679e+06	9.05375e+06	7021946	1.76889e+06	4.52679e+06	7021946
O75380	NADH dehydrogenase [ubiquinone] iron-sulfur protein 6, mitochondrial OS=Homo sapiens GN=NDUFS6 PE=1 SV=1		771327	763253	571109	1182082	2.12412e+06	55173.1	763253	1182082
Q00325	Phosphate carrier protein, mitochondrial OS=Homo sapiens GN=SLC25A3 PE=1 SV=2		1.51054e+06	2.0766e+06	2.92964e+06	3.6943e+06	3.21557e+06	1.57296e+06	2.0766e+06	3.21557e+06
Q02878	60S ribosomal protein L6 OS=Homo sapiens GN=RPL6 PE=1 SV=3		4682173	7.66986e+06	1.54489e+07	1.2881e+07	11844915	4.45099e+06	7.66986e+06	11844915
P08865	40S ribosomal protein SA OS=Homo sapiens GN=RPSA PE=1 SV=4		3.3758e+06	5.41037e+06	5.5578e+06	8.35041e+06	8.58816e+06	1.65784e+06	5.41037e+06	8.35041e+06
Q16795	NADH dehydrogenase [ubiquinone] 1 alpha subcomplex subunit 9, mitochondrial OS=Homo sapiens GN=NDUFA9 PE=1 SV=2		106365	232167	175371	270654	377307	65348.1	175371	270654
O00203	AP-3 complex subunit beta-1 OS=Homo sapiens GN=AP3B1 PE=1 SV=3				41071.4	54397.3	72289.6		41071.4	63343.4
P63000	Ras-related C3 botulinum toxin substrate 1 OS=Homo sapiens GN=RAC1 PE=1 SV=1		1.29836e+06	2565679	2.87906e+06	7.18128e+06	3.95597e+06	2.72304e+06	2565679	3.95597e+06
P30043	Flavin reductase (NADPH) OS=Homo sapiens GN=BLVRB PE=1 SV=3		9.94536e+06	8.32701e+06	8.69854e+06	1.33971e+07	1.36252e+07	2.9845e+06	8.69854e+06	1.33971e+07
Q6BCY4	NADH-cytochrome b5 reductase 2 OS=Homo sapiens GN=CYB5R2 PE=1 SV=1		161994	492222	169024	105937		414504	169024	260220
P13987	CD59 glycoprotein OS=Homo sapiens GN=CD59 PE=1 SV=1		201885	561246	593509	1.35468e+06	863378	654480	561246	863378
Q9UQ80	Proliferation-associated protein 2G4 OS=Homo sapiens GN=PA2G4 PE=1 SV=3		792194	2893480	2.8401e+06	4.368e+06	5.25998e+06	953739	2.8401e+06	4.368e+06
Q15417	Calponin-3 OS=Homo sapiens GN=CNN3 PE=1 SV=1		1.58176e+07	1.61087e+07	2.11184e+07	2.91907e+07	2.47689e+07	5.36746e+06	1.61087e+07	2.47689e+07
Q9NRB3	Carbohydrate sulfotransferase 12 OS=Homo sapiens GN=CHST12 PE=2 SV=2		709205	390594	1.24307e+06	1.09015e+06	800532	1.92146e+06	709205	1.09015e+06
O43399	Tumor protein D54 OS=Homo sapiens GN=TPD52L2 PE=1 SV=2		97310.1	438028	254924	433219	391710	114290	254924	391710
P13639	Elongation factor 2 OS=Homo sapiens GN=EEF2 PE=1 SV=4		4.7895e+06	1.40368e+07	1.39093e+07	2.22896e+07	2.134e+07	7.08269e+06	1.39093e+07	2.134e+07
O75369	Filamin-B OS=Homo sapiens GN=FLNB PE=1 SV=2		3.04439e+07	6.17248e+07	8.97987e+07	9.45094e+07	1.04677e+08	2.8194e+07	6.17248e+07	9.45094e+07
Q9UHL4	Dipeptidyl peptidase 2 OS=Homo sapiens GN=DPP7 PE=1 SV=3		66038.6	129854	244843	200794	196812		129854	198803
Q9UBM4	Opticin OS=Homo sapiens GN=OPTC PE=1 SV=1		3.43418e+07	2.64548e+07	7.40863e+07	5.25626e+07	3.5307e+07	1.48702e+08	3.43418e+07	5.25626e+07
P43487	Ran-specific GTPase-activating protein OS=Homo sapiens GN=RANBP1 PE=1 SV=1			346906	185156	338299	471896		266031	405098
Q13185	Chromobox protein homolog 3 OS=Homo sapiens GN=CBX3 PE=1 SV=4			218336	236812	568089	346219	149610	227574	346219
Q9BUT1	3-hydroxybutyrate dehydrogenase type 2 OS=Homo sapiens GN=BDH2 PE=1 SV=2		3.50595e+06	9.78095e+06	1.31382e+07	1.35317e+07	1.56465e+07	1.48459e+07	9.78095e+06	1.48459e+07
P63208	S-phase kinase-associated protein 1 OS=Homo sapiens GN=SKP1 PE=1 SV=2		1.11949e+06	1.10884e+06	1.18005e+06	4.09514e+06	1.69894e+06	169421	1.11949e+06	1.69894e+06
P49748	Very long-chain specific acyl-CoA dehydrogenase, mitochondrial OS=Homo sapiens GN=ACADVL PE=1 SV=1		878301	1.0326e+06	1.15121e+06	1.56377e+06	1.86778e+06	247835	1.0326e+06	1.56377e+06
P02654	Apolipoprotein C-I OS=Homo sapiens GN=APOC1 PE=1 SV=1		1.10284e+06	559721	1.14924e+06	551325	1.67013e+06	1.68061e+06	1.10284e+06	1.67013e+06
P62750	60S ribosomal protein L23a OS=Homo sapiens GN=RPL23A PE=1 SV=1		868240	1.64336e+06	2.88665e+06	4.0758e+06	2.48662e+06	580932	1.64336e+06	2.48662e+06
P05386	60S acidic ribosomal protein P1 OS=Homo sapiens GN=RPLP1 PE=1 SV=1		1.11924e+06	1.84484e+06	3.19304e+06	3.72897e+06	2.78885e+06	712067	1.84484e+06	2.78885e+06
O14818	Proteasome subunit alpha type-7 OS=Homo sapiens GN=PSMA7 PE=1 SV=1		1.30027e+06	4.48196e+06	4.03878e+06	6.09757e+06	8.07174e+06	1.24525e+06	4.03878e+06	6.09757e+06
P50454	Serpin H1 OS=Homo sapiens GN=SERPINH1 PE=1 SV=2		79810.9	241790	264232	364645	448518	168966	241790	364645
P40939	Trifunctional enzyme subunit alpha, mitochondrial OS=Homo sapiens GN=HADHA PE=1 SV=2		1.66227e+06	3.28806e+06	5.10321e+06	4.95829e+06	6.49219e+06	715129	3.28806e+06	4.95829e+06
P00492	Hypoxanthine-guanine phosphoribosyltransferase OS=Homo sapiens GN=HPRT1 PE=1 SV=2		204982	703287	719914	1.05912e+06	1.08004e+06	301903	703287	1.05912e+06
P35579	Myosin-9 OS=Homo sapiens GN=MYH9 PE=1 SV=4		4.8695e+07	7.75488e+07	8.00635e+07	1.30878e+08	1.16446e+08	4.93125e+07	7.75488e+07	1.16446e+08
Q8IYT3	Coiled-coil domain-containing protein 170 OS=Homo sapiens GN=CCDC170 PE=1 SV=3		2.44001e+06	4.11743e+06	2.14081e+06	5.08938e+06	3.65779e+06	922398	2.44001e+06	3.65779e+06
O15145	Actin-related protein 2/3 complex subunit 3 OS=Homo sapiens GN=ARPC3 PE=1 SV=3		628558	1.25537e+06	1.21609e+06	2.14405e+06	1.82139e+06	833364	1.21609e+06	1.82139e+06
Q5XKP0	MICOS complex subunit MIC13 OS=Homo sapiens GN=MIC13 PE=1 SV=1			270198	559796	566371	729496	621138	414997	621138
Q9Y241	HIG1 domain family member 1A, mitochondrial OS=Homo sapiens GN=HIGD1A PE=1 SV=1		211677	283513	732519	424229	745554	45205.6	283513	424229
P33176	Kinesin-1 heavy chain OS=Homo sapiens GN=KIF5B PE=1 SV=1		242076	357164	450666	503621	562601		357164	533111
P0C0L5	Complement C4-B OS=Homo sapiens GN=C4B PE=1 SV=2		6.67172e+06	2131148	3.79016e+06	5.65533e+06	4.99573e+06	6.36624e+06	3.79016e+06	5.65533e+06
O75390	Citrate synthase, mitochondrial OS=Homo sapiens GN=CS PE=1 SV=2		591719	978181	955568	1.42523e+06	1.65262e+06	117309	955568	1.42523e+06
Q9UKZ9	Procollagen C-endopeptidase enhancer 2 OS=Homo sapiens GN=PCOLCE2 PE=1 SV=1				96164.2			143020	96164.2	143020
P12259	Coagulation factor V OS=Homo sapiens GN=F5 PE=1 SV=4		443303	242820	808023		410092	907330	443303	658711
P07099	Epoxide hydrolase 1 OS=Homo sapiens GN=EPHX1 PE=1 SV=1		2.30486e+06	5.6823e+06	6.891e+06	8.43927e+06	8.76524e+06	3.62622e+06	5.6823e+06	8.43927e+06
P21964	Catechol O-methyltransferase OS=Homo sapiens GN=COMT PE=1 SV=2		2.91422e+06	6.36509e+06	6.42499e+06	9.44519e+06	1.05608e+07	2.09495e+06	6.36509e+06	9.44519e+06
Q9UI15	Transgelin-3 OS=Homo sapiens GN=TAGLN3 PE=1 SV=2		155722	1.18007e+06	4.55275e+06	1.95108e+06	1.74115e+06	416129	1.18007e+06	1.74115e+06
Q96NL6	Sodium channel and clathrin linker 1 OS=Homo sapiens GN=SCLT1 PE=1 SV=2			43368.7	43115.3	90159.6	63704.6	36926.2	43242	63704.6
P07437	Tubulin beta chain OS=Homo sapiens GN=TUBB PE=1 SV=2		4.65331e+07	8.69356e+07	7.07075e+07	1.041e+08	1.25667e+08	3.92606e+07	7.07075e+07	1.041e+08
Q9BZ72	Membrane-associated phosphatidylinositol transfer protein 2 OS=Homo sapiens GN=PITPNM2 PE=1 SV=1		791578	2.19666e+06	1727901	4509572	2.54372e+06	1529654	1727901	2.54372e+06
P38117	Electron transfer flavoprotein subunit beta OS=Homo sapiens GN=ETFB PE=1 SV=3		68861.6	73921.6	115067	87554	129629		73921.6	108591
Q15181	Inorganic pyrophosphatase OS=Homo sapiens GN=PPA1 PE=1 SV=2		480990	288088	790606	761015	706230	257326	480990	706230
Q86X76	Nitrilase homolog 1 OS=Homo sapiens GN=NIT1 PE=1 SV=2			120567	157573	258477	149810		139070	204143
Q71U36	Tubulin alpha-1A chain OS=Homo sapiens GN=TUBA1A PE=1 SV=1		521456	1.87138e+06	1.63922e+06	2405676	2.55885e+06	902668	1.63922e+06	2405676
P60709	Actin, cytoplasmic 1 OS=Homo sapiens GN=ACTB PE=1 SV=1		4.46113e+08	7.27077e+08	9.05513e+08	1.40366e+09	1.06702e+09	4.08436e+08	7.27077e+08	1.06702e+09
P55064	Aquaporin-5 OS=Homo sapiens GN=AQP5 PE=1 SV=1			190284	66832	756398	67268.4	188442	128558	188442
Q9P2V4	Leucine-rich repeat, immunoglobulin-like domain and transmembrane domain-containing protein 1 OS=Homo sapiens GN=LRIT1 PE=2 SV=1		1.30351e+06	4.54216e+06	3.50583e+06	4.00029e+06	5.13736e+06	5.36029e+06	3.50583e+06	5.13736e+06
Q06830	Peroxiredoxin-1 OS=Homo sapiens GN=PRDX1 PE=1 SV=1		4.05794e+07	6.17861e+07	6.16919e+07	1.29835e+08	9.04013e+07	4.73525e+07	6.16919e+07	9.04013e+07
P11142	Heat shock cognate 71 kDa protein OS=Homo sapiens GN=HSPA8 PE=1 SV=1		1.34621e+07	2.75149e+07	2.88725e+07	4.32769e+07	4.02677e+07	1.40173e+07	2.75149e+07	4.02677e+07
A6NDU8	UPF0600 protein C5orf51 OS=Homo sapiens GN=C5orf51 PE=1 SV=1		283163	2.18832e+06	2380923	4.04298e+06	3087563	3202536	2.18832e+06	3202536
P36578	60S ribosomal protein L4 OS=Homo sapiens GN=RPL4 PE=1 SV=5		2.72999e+06	5.9529e+06	6.89071e+06	1.03247e+07	8.70628e+06	2.45273e+06	5.9529e+06	8.70628e+06
P46782	40S ribosomal protein S5 OS=Homo sapiens GN=RPS5 PE=1 SV=4		678161	2.41263e+06	2.53369e+06	3.77363e+06	3.51992e+06	919671	2.41263e+06	3.51992e+06
P26599	Polypyrimidine tract-binding protein 1 OS=Homo sapiens GN=PTBP1 PE=1 SV=1		693703	961826	1.33145e+06	2.28202e+06	1.40196e+06	386332	961826	1.40196e+06
P10768	S-formylglutathione hydrolase OS=Homo sapiens GN=ESD PE=1 SV=2		1.41957e+06	3.93844e+06	3.27049e+06	1.14845e+07	4.75097e+06	2.73084e+06	3.27049e+06	4.75097e+06
P46776	60S ribosomal protein L27a OS=Homo sapiens GN=RPL27A PE=1 SV=2		647437	1.41916e+06	1.71405e+06	2.08103e+06	2.06133e+06	458985	1.41916e+06	2.06133e+06
Q7L5N1	COP9 signalosome complex subunit 6 OS=Homo sapiens GN=COPS6 PE=1 SV=1			147488	92047.5	115453	232092		119768	173772
Q15084	Protein disulfide-isomerase A6 OS=Homo sapiens GN=PDIA6 PE=1 SV=1		1.06856e+06	3.04302e+06	2.88303e+06	4.78599e+06	4.17665e+06	671046	2.88303e+06	4.17665e+06
P05023	Sodium/potassium-transporting ATPase subunit alpha-1 OS=Homo sapiens GN=ATP1A1 PE=1 SV=1		7.67123e+06	1.79235e+07	2.4057e+07	2.59623e+07	3.87058e+07	1.34845e+07	1.79235e+07	2.59623e+07
P49419	Alpha-aminoadipic semialdehyde dehydrogenase OS=Homo sapiens GN=ALDH7A1 PE=1 SV=5		1.0605e+06	2.18951e+06	1.96341e+06	2.84163e+06	5.70142e+06	674545	1.96341e+06	2.84163e+06
Q13838	Spliceosome RNA helicase DDX39B OS=Homo sapiens GN=DDX39B PE=1 SV=1		684808	1503625	885312	2618707	1.28055e+06	702202	885312	1.28055e+06
O75347	Tubulin-specific chaperone A OS=Homo sapiens GN=TBCA PE=1 SV=3		393609	516976	286129	801147	568813	183262	393609	568813
P45954	Short/branched chain specific acyl-CoA dehydrogenase, mitochondrial OS=Homo sapiens GN=ACADSB PE=1 SV=1			715308	602884	737601	1.16543e+06		659096	951516
Q9Y617	Phosphoserine aminotransferase OS=Homo sapiens GN=PSAT1 PE=1 SV=2		4.98131e+06	1.4498e+07	8.66989e+06	1.25159e+07	1.78061e+07	1.73322e+06	8.66989e+06	1.25159e+07
Q96FW1	Ubiquitin thioesterase OTUB1 OS=Homo sapiens GN=OTUB1 PE=1 SV=2		1.23008e+06	1.09614e+06	1.07648e+06	1.58113e+06	1.57984e+06	112215	1.09614e+06	1.57984e+06
P08134	Rho-related GTP-binding protein RhoC OS=Homo sapiens GN=RHOC PE=1 SV=1		50281.2	322523	264671	381033			264671	381033
O15371	Eukaryotic translation initiation factor 3 subunit D OS=Homo sapiens GN=EIF3D PE=1 SV=1		72429.4	311901	159200	277575	229009	94929.2	159200	229009
P40925	Malate dehydrogenase, cytoplasmic OS=Homo sapiens GN=MDH1 PE=1 SV=4		5.11553e+06	1.38011e+07	1.20439e+07	1.73077e+07	2.1018e+07	4.0162e+06	1.20439e+07	1.73077e+07
P07737	Profilin-1 OS=Homo sapiens GN=PFN1 PE=1 SV=2		5.90957e+06	1.09981e+07	9.08662e+06	1.48341e+07	1.30513e+07	8.32286e+06	9.08662e+06	1.30513e+07
Q562R1	Beta-actin-like protein 2 OS=Homo sapiens GN=ACTBL2 PE=1 SV=2		438671	745435	1.1395e+06	1270047	1.06799e+06	139830	745435	1.06799e+06
P35625	Metalloproteinase inhibitor 3 OS=Homo sapiens GN=TIMP3 PE=1 SV=2		6.38505e+08	3.07146e+08	9.4324e+08	9.14487e+08	4.77957e+08	2.16408e+09	6.38505e+08	9.14487e+08
P14543	Nidogen-1 OS=Homo sapiens GN=NID1 PE=1 SV=3		3.43441e+07	6.39113e+07	5.6266e+07	7.01721e+07	8.05381e+07	9.75992e+07	5.6266e+07	8.05381e+07
P22314	Ubiquitin-like modifier-activating enzyme 1 OS=Homo sapiens GN=UBA1 PE=1 SV=3		1.51924e+06	6.73166e+06	4.652e+06	6.65351e+06	8.15683e+06	1.50848e+06	4.652e+06	6.65351e+06
Q9Y277	Voltage-dependent anion-selective channel protein 3 OS=Homo sapiens GN=VDAC3 PE=1 SV=1		346173	1.02804e+06	1.11931e+06	1.46711e+06	1.93157e+06	588603	1.02804e+06	1.46711e+06
P11310	Medium-chain specific acyl-CoA dehydrogenase, mitochondrial OS=Homo sapiens GN=ACADM PE=1 SV=1		141440	819389	1.11823e+06	1.16922e+06	1.2203e+06	44564.6	819389	1.16922e+06
P23528	Cofilin-1 OS=Homo sapiens GN=CFL1 PE=1 SV=3		6.49852e+06	1.8267e+07	1.5471e+07	3.38654e+07	2.20583e+07	8.63882e+06	1.5471e+07	2.20583e+07
P16152	Carbonyl reductase [NADPH] 1 OS=Homo sapiens GN=CBR1 PE=1 SV=3		3.73119e+07	7.93198e+07	6.16223e+07	8.78271e+07	9.34933e+07	2.959e+07	6.16223e+07	8.78271e+07
P20810	Calpastatin OS=Homo sapiens GN=CAST PE=1 SV=4		175136	184625	298423	729913	263119	201404	184625	263119
O95182	NADH dehydrogenase [ubiquinone] 1 alpha subcomplex subunit 7 OS=Homo sapiens GN=NDUFA7 PE=1 SV=3		949306	1.2047e+06	1.46237e+06	1.71469e+06	2822516	345794	1.2047e+06	1.71469e+06
Q99536	Synaptic vesicle membrane protein VAT-1 homolog OS=Homo sapiens GN=VAT1 PE=1 SV=2		1.40539e+06	2.36561e+06	2.32694e+06	3.31088e+06	3.62127e+06	1.45095e+06	2.32694e+06	3.31088e+06
Q9Y2S2	Lambda-crystallin homolog OS=Homo sapiens GN=CRYL1 PE=1 SV=3		169409	1.04694e+06	803911	2.24763e+06	1.14196e+06	580733	803911	1.14196e+06
P62879	Guanine nucleotide-binding protein G(I)/G(S)/G(T) subunit beta-2 OS=Homo sapiens GN=GNB2 PE=1 SV=3		1.33625e+06	1.84542e+06	2.50099e+06	2.7232e+06	2.61868e+06	2.14121e+06	1.84542e+06	2.61868e+06
P62333	26S protease regulatory subunit 10B OS=Homo sapiens GN=PSMC6 PE=1 SV=1		371830	1.0502e+06	1.0946e+06	1.48944e+06	1.95758e+06	737493	1.0502e+06	1.48944e+06
A8MV23	Serpin E3 OS=Homo sapiens GN=SERPINE3 PE=2 SV=2			354563	495025			602424	424794	602424
P42765	3-ketoacyl-CoA thiolase, mitochondrial OS=Homo sapiens GN=ACAA2 PE=1 SV=2		311679	638946	804743	903628	1.07032e+06	91303	638946	903628
P11940	Polyadenylate-binding protein 1 OS=Homo sapiens GN=PABPC1 PE=1 SV=2		133018	676266	500439	807778	707392	45851.8	500439	707392
O75396	Vesicle-trafficking protein SEC22b OS=Homo sapiens GN=SEC22B PE=1 SV=4		1.5649e+06	1.31468e+06	1.64396e+06	2.21014e+06	2.89306e+06	1.76719e+06	1.5649e+06	2.21014e+06
O14907	Tax1-binding protein 3 OS=Homo sapiens GN=TAX1BP3 PE=1 SV=2		245269	671016	362628	1.21352e+06	512006	91669.9	362628	512006
P17858	ATP-dependent 6-phosphofructokinase, liver type OS=Homo sapiens GN=PFKL PE=1 SV=6		1.64287e+06	3.20194e+06	2867667	6.21589e+06	4.04882e+06	2.30738e+06	2867667	4.04882e+06
Q99497	Protein deglycase DJ-1 OS=Homo sapiens GN=PARK7 PE=1 SV=2		1.38303e+07	2.45046e+07	2.46937e+07	3.4535e+07	3.64161e+07	9.41437e+06	2.45046e+07	3.4535e+07
Q9UBI6	Guanine nucleotide-binding protein G(I)/G(S)/G(O) subunit gamma-12 OS=Homo sapiens GN=GNG12 PE=1 SV=3			86798.8	113872	149311	133272		100335	141291
P61981	14-3-3 protein gamma OS=Homo sapiens GN=YWHAG PE=1 SV=2		2.63299e+06	5.04159e+06	5.47927e+06	7.09041e+06	8.2463e+06	1.2198e+06	5.04159e+06	7.09041e+06
P23526	Adenosylhomocysteinase OS=Homo sapiens GN=AHCY PE=1 SV=4		1.20406e+07	3.42993e+06	3.01636e+06	5.18495e+06	4.82202e+06	1.30556e+06	3.42993e+06	4.82202e+06
P15880	40S ribosomal protein S2 OS=Homo sapiens GN=RPS2 PE=1 SV=2		1.20049e+06	3.88678e+06	4.47773e+06	5.46209e+06	5.71502e+06	1.72316e+06	3.88678e+06	5.46209e+06
P00387	NADH-cytochrome b5 reductase 3 OS=Homo sapiens GN=CYB5R3 PE=1 SV=3				148033	261298	207825	104857	148033	207825
Q14240	Eukaryotic initiation factor 4A-II OS=Homo sapiens GN=EIF4A2 PE=1 SV=2		1.97943e+06	5.41773e+06	5.59514e+06	7.60362e+06	8.79602e+06	4.58184e+06	5.41773e+06	7.60362e+06
Q5SSJ5	Heterochromatin protein 1-binding protein 3 OS=Homo sapiens GN=HP1BP3 PE=1 SV=1		1.70404e+06	4.7736e+06	4.4679e+06	6.37736e+06	6.25763e+06	1.76776e+06	4.4679e+06	6.25763e+06
P39656	Dolichyl-diphosphooligosaccharide--protein glycosyltransferase 48 kDa subunit OS=Homo sapiens GN=DDOST PE=1 SV=4		145810		185451	262729	200953		165630	231841
P61769	Beta-2-microglobulin OS=Homo sapiens GN=B2M PE=1 SV=1		826605	282323	377081	527653			377081	527653
Q5CZC0	Fibrous sheath-interacting protein 2 OS=Homo sapiens GN=FSIP2 PE=2 SV=4		287337	633230	538753	1.12058e+06	753708	381974	538753	753708
Q6NUI6	Chondroadherin-like protein OS=Homo sapiens GN=CHADL PE=1 SV=2		4.76924e+06	8.87408e+06	1.07899e+07	1.24144e+07	9.49534e+06	1.497e+07	8.87408e+06	1.24144e+07
P43034	Platelet-activating factor acetylhydrolase IB subunit alpha OS=Homo sapiens GN=PAFAH1B1 PE=1 SV=2		3.15329e+06	3.67343e+06	3.11536e+06	4.28443e+06	4.5357e+06		3.15329e+06	4.41006e+06
P04259	Keratin, type II cytoskeletal 6B OS=Homo sapiens GN=KRT6B PE=1 SV=5		1.284e+07	4.38035e+06	959661	2.43966e+07	3.09293e+06	6.12085e+06	4.38035e+06	6.12085e+06
P46940	Ras GTPase-activating-like protein IQGAP1 OS=Homo sapiens GN=IQGAP1 PE=1 SV=1		2.41558e+06	629637	586537	1.43384e+06	879499	346282	629637	879499
Q8NDZ4	Deleted in autism protein 1 OS=Homo sapiens GN=C3orf58 PE=1 SV=1		3.33251e+06	4.79794e+06	1.13116e+07	6.6971e+06	2.80773e+06	9.78236e+06	4.79794e+06	6.6971e+06
P19338	Nucleolin OS=Homo sapiens GN=NCL PE=1 SV=3		2.34503e+06	6.35574e+06	5.48704e+06	8.02004e+06	7.65735e+06	1.74292e+06	5.48704e+06	7.65735e+06
P62851	40S ribosomal protein S25 OS=Homo sapiens GN=RPS25 PE=1 SV=1		581097	966222	968238	1.51934e+06	1.3483e+06	337528	966222	1.3483e+06
P00352	Retinal dehydrogenase 1 OS=Homo sapiens GN=ALDH1A1 PE=1 SV=2		3.85495e+08	9.28007e+08	6.04646e+08	8.43061e+08	1.05918e+09	2.80511e+08	6.04646e+08	8.43061e+08
P01591	Immunoglobulin J chain OS=Homo sapiens GN=JCHAIN PE=1 SV=4		653155	111526	347179		483834		347179	483834
P40763	Signal transducer and activator of transcription 3 OS=Homo sapiens GN=STAT3 PE=1 SV=2		81156.5	268747	151319		318303	103420	151319	210862
Q14152	Eukaryotic translation initiation factor 3 subunit A OS=Homo sapiens GN=EIF3A PE=1 SV=1		185232	657331	553363	876787	664155		553363	770471
P55036	26S proteasome non-ATPase regulatory subunit 4 OS=Homo sapiens GN=PSMD4 PE=1 SV=1				290554	468655	340040		290554	404348
P08133	Annexin A6 OS=Homo sapiens GN=ANXA6 PE=1 SV=3		8.8212e+06	1.29025e+07	1.21873e+07	2.20881e+07	1.69578e+07	4.74007e+06	1.21873e+07	1.69578e+07
Q99757	Thioredoxin, mitochondrial OS=Homo sapiens GN=TXN2 PE=1 SV=2		71512.8			154898		43943.1	71512.8	99420.3
P69891	Hemoglobin subunit gamma-1 OS=Homo sapiens GN=HBG1 PE=1 SV=2		3.66484e+06	534037	443896	742146	804423	54579.1	534037	742146
P26447	Protein S100-A4 OS=Homo sapiens GN=S100A4 PE=1 SV=1		5.79061e+07	1.28793e+08	7.94681e+07	1.10391e+08	1.5821e+08	6.58221e+07	7.94681e+07	1.10391e+08
Q99985	Semaphorin-3C OS=Homo sapiens GN=SEMA3C PE=2 SV=2		728738	788685	1.90882e+06	1.09516e+06	423274	4.80613e+06	788685	1.09516e+06
P61970	Nuclear transport factor 2 OS=Homo sapiens GN=NUTF2 PE=1 SV=1		1.60515e+06	3.16024e+06	2.40138e+06	3.33398e+06	3.39527e+06	1.14704e+06	2.40138e+06	3.33398e+06
P07900	Heat shock protein HSP 90-alpha OS=Homo sapiens GN=HSP90AA1 PE=1 SV=5		1.22436e+07	2.97909e+07	2.94788e+07	4.26549e+07	4.09251e+07	1.11763e+07	2.94788e+07	4.09251e+07
Q13813	Spectrin alpha chain, non-erythrocytic 1 OS=Homo sapiens GN=SPTAN1 PE=1 SV=3		98295.2	632070	1.49006e+06	3.34419e+06	877381	763695	632070	877381
P50395	Rab GDP dissociation inhibitor beta OS=Homo sapiens GN=GDI2 PE=1 SV=2		3.10003e+06	6.45914e+06	7.13938e+06	1.21781e+07	8.96518e+06	3.72762e+06	6.45914e+06	8.96518e+06
Q14194	Dihydropyrimidinase-related protein 1 OS=Homo sapiens GN=CRMP1 PE=1 SV=1		1.33986e+06	3.77104e+06	3.4339e+06	4.76479e+06	7.14228e+06	1.89797e+06	3.4339e+06	4.76479e+06
O75251	NADH dehydrogenase [ubiquinone] iron-sulfur protein 7, mitochondrial OS=Homo sapiens GN=NDUFS7 PE=1 SV=3			257023	483065	518241	513137	151089	370044	513137
P02746	Complement C1q subcomponent subunit B OS=Homo sapiens GN=C1QB PE=1 SV=3		1.32873e+06	949092	976511	1.35122e+06	1.40586e+06	967361	976511	1.35122e+06
P46459	Vesicle-fusing ATPase OS=Homo sapiens GN=NSF PE=1 SV=3		32867.2		209346		175637	159187	121107	167412
P30042	ES1 protein homolog, mitochondrial OS=Homo sapiens GN=C21orf33 PE=1 SV=3		231007	303817	366423	343688	495631		303817	419659
O15229	Kynurenine 3-monooxygenase OS=Homo sapiens GN=KMO PE=1 SV=2		1.77254e+06	3.20819e+06	4.25852e+06	4.06392e+06	4.42648e+06	9.27211e+06	3.20819e+06	4.42648e+06
P36969	Phospholipid hydroperoxide glutathione peroxidase, mitochondrial OS=Homo sapiens GN=GPX4 PE=1 SV=3			321185		442597			321185	442597
P62072	Mitochondrial import inner membrane translocase subunit Tim10 OS=Homo sapiens GN=TIMM10 PE=1 SV=1		469880	406341	449175	968555	268898		449175	618726
P09382	Galectin-1 OS=Homo sapiens GN=LGALS1 PE=1 SV=2		2.68866e+07	4.04241e+07	5.23423e+07	7.37779e+07	5.56517e+07	4.0116e+07	4.04241e+07	5.56517e+07
P48047	ATP synthase subunit O, mitochondrial OS=Homo sapiens GN=ATP5O PE=1 SV=1		5.78509e+06	3.32398e+06	4.62756e+06	1.14857e+07	6.36492e+06	1.1322e+06	4.62756e+06	6.36492e+06
P31946	14-3-3 protein beta/alpha OS=Homo sapiens GN=YWHAB PE=1 SV=3		7.35973e+06	1.41108e+07	13358107	2.19209e+07	1.83586e+07	6.72908e+06	13358107	1.83586e+07
Q14019	Coactosin-like protein OS=Homo sapiens GN=COTL1 PE=1 SV=3		2.02782e+07	4.47702e+07	3.9539e+07	6.05733e+07	5.43239e+07	2.09633e+07	3.9539e+07	5.43239e+07
P62899	60S ribosomal protein L31 OS=Homo sapiens GN=RPL31 PE=1 SV=1		494881	1.16453e+06	1.68845e+06	1.59886e+06	1.74747e+06	667682	1.16453e+06	1.59886e+06
P50990	T-complex protein 1 subunit theta OS=Homo sapiens GN=CCT8 PE=1 SV=4		481437	2.31307e+06	1.84035e+06	2.6639e+06	2.52455e+06	485534	1.84035e+06	2.52455e+06
P04080	Cystatin-B OS=Homo sapiens GN=CSTB PE=1 SV=2		1.19064e+07	1.14412e+07	7.72847e+06	2.68383e+07	1.56877e+07	6.25981e+06	1.14412e+07	1.56877e+07
P62937	Peptidyl-prolyl cis-trans isomerase A OS=Homo sapiens GN=PPIA PE=1 SV=2		6.21581e+07	1.38352e+08	1.03613e+08	1.41997e+08	150050321	2.77061e+07	1.03613e+08	1.41997e+08
Q8NCW5	NAD(P)H-hydrate epimerase OS=Homo sapiens GN=NAXE PE=1 SV=2		173627	574030	461671	635726	632257	81754	461671	632257
P62826	GTP-binding nuclear protein Ran OS=Homo sapiens GN=RAN PE=1 SV=3		3.82777e+06	7120806	6.60859e+06	9.80303e+06	9.02952e+06	3.22047e+06	6.60859e+06	9.02952e+06
P11021	78 kDa glucose-regulated protein OS=Homo sapiens GN=HSPA5 PE=1 SV=2		4.69463e+06	9.72908e+06	9.73288e+06	1.84922e+07	1.3282e+07	2.82959e+06	9.72908e+06	1.3282e+07
Q08397	Lysyl oxidase homolog 1 OS=Homo sapiens GN=LOXL1 PE=1 SV=2		772150	6.06033e+07	100432	397434	1.05294e+06	3.63823e+07	772150	1.05294e+06
Q9UN36	Protein NDRG2 OS=Homo sapiens GN=NDRG2 PE=1 SV=2		227174	339864	350803		532549	394233	339864	463391
O43175	D-3-phosphoglycerate dehydrogenase OS=Homo sapiens GN=PHGDH PE=1 SV=4		2.40319e+07	5.87253e+07	4.84177e+07	6.59002e+07	104810397	2.95032e+07	4.84177e+07	6.59002e+07
P31942	Heterogeneous nuclear ribonucleoprotein H3 OS=Homo sapiens GN=HNRNPH3 PE=1 SV=2		384470	992270	1.15368e+06	1.38964e+06	1.34886e+06	144350	992270	1.34886e+06
Q8NCH0	Carbohydrate sulfotransferase 14 OS=Homo sapiens GN=CHST14 PE=1 SV=2		2.05788e+07	1.35367e+07	4.4264e+07	2.79434e+07	2.75021e+07	8.34993e+07	2.05788e+07	2.79434e+07
P21399	Cytoplasmic aconitate hydratase OS=Homo sapiens GN=ACO1 PE=1 SV=3		128258	458528	213099	289269	397637	60998.7	213099	289269
P13804	Electron transfer flavoprotein subunit alpha, mitochondrial OS=Homo sapiens GN=ETFA PE=1 SV=1		281724	283639	476503	209170	559817		283639	384494
P05204	Non-histone chromosomal protein HMG-17 OS=Homo sapiens GN=HMGN2 PE=1 SV=3		3.09072e+06	1.9231e+06	3985748	1.83986e+06	5.24611e+06	4.18062e+06	3.09072e+06	4.18062e+06
P48163	NADP-dependent malic enzyme OS=Homo sapiens GN=ME1 PE=1 SV=1		2.38486e+06	6.65275e+06	7.28889e+06	8.98382e+06	9.0975e+06	3.5662e+06	6.65275e+06	8.98382e+06
O14979	Heterogeneous nuclear ribonucleoprotein D-like OS=Homo sapiens GN=HNRNPDL PE=1 SV=3		173316	1.22212e+06	484956	819934	654320	80452.6	484956	654320
P15924	Desmoplakin OS=Homo sapiens GN=DSP PE=1 SV=3		784759	1.33474e+06	631059	1.05876e+06	1.53022e+06	318296	784759	1.05876e+06
P60983	Glia maturation factor beta OS=Homo sapiens GN=GMFB PE=1 SV=2		510818	809611	743816	1.09926e+06	904810		743816	1.00204e+06
P16930	Fumarylacetoacetase OS=Homo sapiens GN=FAH PE=1 SV=2			336370	295402	433569	417453		315886	425511
P63104	14-3-3 protein zeta/delta OS=Homo sapiens GN=YWHAZ PE=1 SV=1		8.7188e+06	1.84209e+07	2.00862e+07	2.48136e+07	2.67932e+07	4.65742e+06	1.84209e+07	2.48136e+07
P62258	14-3-3 protein epsilon OS=Homo sapiens GN=YWHAE PE=1 SV=1		2.47677e+07	3.87633e+07	3.86273e+07	8.0655e+07	5.20014e+07	1.93355e+07	3.86273e+07	5.20014e+07
Q53RD9	Fibulin-7 OS=Homo sapiens GN=FBLN7 PE=2 SV=1		1.84804e+06	2.75513e+06	2.35385e+06	2.54832e+06	3.16876e+06	1.13522e+07	2.35385e+06	3.16876e+06
P11908	Ribose-phosphate pyrophosphokinase 2 OS=Homo sapiens GN=PRPS2 PE=1 SV=2		396812	374712	719604	1.85566e+06	533573	227133	396812	533573
P15954	Cytochrome c oxidase subunit 7C, mitochondrial OS=Homo sapiens GN=COX7C PE=1 SV=1		503829	1.44743e+06	1460094	1.9532e+06	1.93966e+06	378049	1.44743e+06	1.93966e+06
O95861	3'(2'),5'-bisphosphate nucleotidase 1 OS=Homo sapiens GN=BPNT1 PE=1 SV=1		77081.9	485088	259437	291962	402371		259437	347167
P09455	Retinol-binding protein 1 OS=Homo sapiens GN=RBP1 PE=1 SV=2		6.73554e+06	1.06656e+07	1.15595e+07	1.6366e+07	1.42571e+07	5.92238e+06	1.06656e+07	1.42571e+07
P29972	Aquaporin-1 OS=Homo sapiens GN=AQP1 PE=1 SV=3		1.44903e+06	4.24998e+06	3.86654e+06	5.16364e+06	5.35275e+06	2.28382e+06	3.86654e+06	5.16364e+06
Q9GZM7	Tubulointerstitial nephritis antigen-like OS=Homo sapiens GN=TINAGL1 PE=1 SV=1		1.3458e+06	4056827	7.08626e+06	5.40667e+06	2.59902e+06	7.16067e+06	4056827	5.40667e+06
P24752	Acetyl-CoA acetyltransferase, mitochondrial OS=Homo sapiens GN=ACAT1 PE=1 SV=1		3.37018e+06	4.8633e+06	5.79201e+06	6.4762e+06	7.90671e+06	2.33955e+06	4.8633e+06	6.4762e+06
Q9NUP9	Protein lin-7 homolog C OS=Homo sapiens GN=LIN7C PE=1 SV=1			617640	834243	1.5281e+06	966388	26194.6	725942	966388
P35908	Keratin, type II cytoskeletal 2 epidermal OS=Homo sapiens GN=KRT2 PE=1 SV=2		2.8099e+08	1.40167e+08	1.63686e+08	3.99919e+08	2.17315e+08	1.73209e+08	1.63686e+08	2.17315e+08
P09493	Tropomyosin alpha-1 chain OS=Homo sapiens GN=TPM1 PE=1 SV=2		1.86267e+07	2.72093e+07	4.00478e+07	4.70213e+07	3.61091e+07	1.06007e+07	2.72093e+07	3.61091e+07
P48061	Stromal cell-derived factor 1 OS=Homo sapiens GN=CXCL12 PE=1 SV=1		681653	616336	610973	422017	817846	3.24263e+06	616336	817846
Q9Y2W1	Thyroid hormone receptor-associated protein 3 OS=Homo sapiens GN=THRAP3 PE=1 SV=2			69745.8	142116	140047	141008		105931	140527
P11586	C-1-tetrahydrofolate synthase, cytoplasmic OS=Homo sapiens GN=MTHFD1 PE=1 SV=3		177487	320455	306273	475131	406026	195690	306273	406026
Q9UHC1	DNA mismatch repair protein Mlh3 OS=Homo sapiens GN=MLH3 PE=1 SV=3		1.35728e+06	807573	2.48967e+06	1.79919e+06	1.14691e+06	7.14179e+06	1.35728e+06	1.79919e+06
Q15637	Splicing factor 1 OS=Homo sapiens GN=SF1 PE=1 SV=4				520814	930940	448268		520814	689604
P37802	Transgelin-2 OS=Homo sapiens GN=TAGLN2 PE=1 SV=3		1.41096e+07	3.01407e+07	4.25507e+07	9.27658e+07	3.99065e+07	1.73372e+07	3.01407e+07	3.99065e+07
A6NMB1	Sialic acid-binding Ig-like lectin 16 OS=Homo sapiens GN=SIGLEC16 PE=2 SV=3		1.20581e+06		382451	1.05095e+06	2.91902e+06	171792	794132	1.05095e+06
O43242	26S proteasome non-ATPase regulatory subunit 3 OS=Homo sapiens GN=PSMD3 PE=1 SV=2			557448	445150	662815	719176	295804	501299	662815
Q15365	Poly(rC)-binding protein 1 OS=Homo sapiens GN=PCBP1 PE=1 SV=2		2.31447e+06	7.47767e+06	6.89298e+06	9.10836e+06	9.43235e+06	3.29896e+06	6.89298e+06	9.10836e+06
Q9Y6Y0	Influenza virus NS1A-binding protein OS=Homo sapiens GN=IVNS1ABP PE=1 SV=3			946235	1.19723e+06	1.41611e+06	1.74285e+06	333235	1.07173e+06	1.41611e+06
P62913	60S ribosomal protein L11 OS=Homo sapiens GN=RPL11 PE=1 SV=2		980081	1.92484e+06	1.53109e+06	2.01828e+06	2.97795e+06	443397	1.53109e+06	2.01828e+06
P80297	Metallothionein-1X OS=Homo sapiens GN=MT1X PE=1 SV=1			1.76773e+06	2.15791e+06	2.58646e+06	3.1594e+06	1.20449e+06	1.96282e+06	2.58646e+06
P13489	Ribonuclease inhibitor OS=Homo sapiens GN=RNH1 PE=1 SV=2		568833	3.75958e+06	2.20021e+06	3.63721e+06	2.8973e+06	706185	2.20021e+06	2.8973e+06
P11216	Glycogen phosphorylase, brain form OS=Homo sapiens GN=PYGB PE=1 SV=5		111624	1.79091e+06	1.41631e+06	3.53211e+06	1.86451e+06	917833	1.41631e+06	1.86451e+06
P14923	Junction plakoglobin OS=Homo sapiens GN=JUP PE=1 SV=3		1.24087e+06	1.45808e+06	1.3364e+06	1.75892e+06	2.27622e+06	235394	1.3364e+06	1.75892e+06
P30711	Glutathione S-transferase theta-1 OS=Homo sapiens GN=GSTT1 PE=1 SV=4		32212.5			31922.1	52613		32212.5	42267.5
P15531	Nucleoside diphosphate kinase A OS=Homo sapiens GN=NME1 PE=1 SV=1		265992	888043	1.0185e+06	1.40754e+06	1.1642e+06	338316	888043	1.1642e+06
P08559	Pyruvate dehydrogenase E1 component subunit alpha, somatic form, mitochondrial OS=Homo sapiens GN=PDHA1 PE=1 SV=3		117530	448425	618816	528333	647212		448425	587772
P30086	Phosphatidylethanolamine-binding protein 1 OS=Homo sapiens GN=PEBP1 PE=1 SV=3		7.57321e+07	1.3143e+08	141381954	1.7208e+08	1.84424e+08	6.75361e+07	1.3143e+08	1.7208e+08
P62910	60S ribosomal protein L32 OS=Homo sapiens GN=RPL32 PE=1 SV=2		2.78297e+07	4.35142e+06	3.69139e+06	7.09109e+06	5.69221e+06	1.88937e+06	4.35142e+06	5.69221e+06
Q9Y5B9	FACT complex subunit SPT16 OS=Homo sapiens GN=SUPT16H PE=1 SV=1			119238	243841	369135	145684	237361	181540	237361
P01860	Ig gamma-3 chain C region OS=Homo sapiens GN=IGHG3 PE=1 SV=2		54491283	2.3479e+06	9.96587e+06	1.30155e+07	3.17386e+07	3.48418e+06	9.96587e+06	1.30155e+07
P25786	Proteasome subunit alpha type-1 OS=Homo sapiens GN=PSMA1 PE=1 SV=1		373059		1.73067e+06	1.37245e+06	1.89319e+06	354536	1.05187e+06	1.37245e+06
Q02809	Procollagen-lysine,2-oxoglutarate 5-dioxygenase 1 OS=Homo sapiens GN=PLOD1 PE=1 SV=2		981691	906373	1.68586e+06	1.27996e+06	720122	1.83921e+06	981691	1.27996e+06
Q13515	Phakinin OS=Homo sapiens GN=BFSP2 PE=1 SV=1		821054	8.28723e+06	6.55675e+06	3.40103e+07	1.32834e+06	8.52522e+06	6.55675e+06	8.52522e+06
P02100	Hemoglobin subunit epsilon OS=Homo sapiens GN=HBE1 PE=1 SV=2		749023		476998		796552		613010	796552
Q9NQC3	Reticulon-4 OS=Homo sapiens GN=RTN4 PE=1 SV=2		1.72183e+06	5.45135e+06	6.21416e+06	7.08169e+06	9.66443e+06	1.17332e+06	5.45135e+06	7.08169e+06
Q6NUK1	Calcium-binding mitochondrial carrier protein SCaMC-1 OS=Homo sapiens GN=SLC25A24 PE=1 SV=2		68230	98212.1	170423	235059	127578	34820.5	98212.1	127578
O43678	NADH dehydrogenase [ubiquinone] 1 alpha subcomplex subunit 2 OS=Homo sapiens GN=NDUFA2 PE=1 SV=3		146664	997123	1.23164e+06	744111	1.8448e+06		997123	1.29446e+06
Q9UKK9	ADP-sugar pyrophosphatase OS=Homo sapiens GN=NUDT5 PE=1 SV=1		203876	693050	604356	1.09165e+06	784180	53583	604356	784180
P05813	Beta-crystallin A3 OS=Homo sapiens GN=CRYBA1 PE=1 SV=4		1.89546e+07	2.05614e+08	2.94987e+08	1.23768e+09	1.15396e+08	2.66548e+08	2.05614e+08	2.66548e+08
O95881	Thioredoxin domain-containing protein 12 OS=Homo sapiens GN=TXNDC12 PE=1 SV=1		125052	321377	272475	410647	352983	55443	272475	352983
P14854	Cytochrome c oxidase subunit 6B1 OS=Homo sapiens GN=COX6B1 PE=1 SV=2		1.87871e+06	3.42555e+06	4.07271e+06	4.42863e+06	6.21698e+06	606718	3.42555e+06	4.42863e+06
P07305	Histone H1.0 OS=Homo sapiens GN=H1F0 PE=1 SV=3		1.85017e+06	730309	434064	1.07993e+06	943749	119825	730309	943749
Q9NZU5	LIM and cysteine-rich domains protein 1 OS=Homo sapiens GN=LMCD1 PE=1 SV=1		1.19991e+06	2.84504e+06	3.62688e+06	4.98186e+06	3.67175e+06	2.03482e+06	2.84504e+06	3.67175e+06
O94760	N(G),N(G)-dimethylarginine dimethylaminohydrolase 1 OS=Homo sapiens GN=DDAH1 PE=1 SV=3		1.21776e+07	2.66073e+07	2.19791e+07	3.95891e+07	2.82943e+07	8.37598e+06	2.19791e+07	2.82943e+07
P62266	40S ribosomal protein S23 OS=Homo sapiens GN=RPS23 PE=1 SV=3		244095	410840	399236	513579	578200	84060.4	399236	513579
P02511	Alpha-crystallin B chain OS=Homo sapiens GN=CRYAB PE=1 SV=2		2.15498e+09	2.73865e+09	3.81369e+09	5.66406e+09	3.52172e+09	3.36424e+09	2.73865e+09	3.52172e+09
Q08257	Quinone oxidoreductase OS=Homo sapiens GN=CRYZ PE=1 SV=1		1.01761e+06	1.52767e+06	1.3694e+06	4.62204e+06	1.75856e+06	1.44302e+06	1.3694e+06	1.75856e+06
P59998	Actin-related protein 2/3 complex subunit 4 OS=Homo sapiens GN=ARPC4 PE=1 SV=3		369949	1.07477e+06	930529	1.77652e+06	1.19277e+06	433552	930529	1.19277e+06
P08758	Annexin A5 OS=Homo sapiens GN=ANXA5 PE=1 SV=2		2.27561e+07	3.2251e+07	3.3669e+07	7.63382e+07	4.12986e+07	1.54877e+07	3.2251e+07	4.12986e+07
O60814	Histone H2B type 1-K OS=Homo sapiens GN=HIST1H2BK PE=1 SV=3		4.62597e+07	9.18633e+07	9.72877e+07	1.17592e+08	1.34868e+08	3.71087e+07	9.18633e+07	1.17592e+08
P14550	Alcohol dehydrogenase [NADP(+)] OS=Homo sapiens GN=AKR1A1 PE=1 SV=3		414467	1.09298e+06	857966	1.14323e+06	1.0504e+06		857966	1.09681e+06
P35268	60S ribosomal protein L22 OS=Homo sapiens GN=RPL22 PE=1 SV=2		1.82013e+06	3.84597e+06	2.84558e+06	3.6371e+06	5.89583e+06	1.00638e+06	2.84558e+06	3.6371e+06
P28161	Glutathione S-transferase Mu 2 OS=Homo sapiens GN=GSTM2 PE=1 SV=2		9.73164e+06	2.77115e+07	1.28269e+07	1.63892e+07	2.23918e+07	3.43603e+06	1.28269e+07	1.63892e+07
P05387	60S acidic ribosomal protein P2 OS=Homo sapiens GN=RPLP2 PE=1 SV=1		1.94155e+06	4.43422e+06	4.17405e+06	5.32081e+06	8.98876e+06	1.52487e+06	4.17405e+06	5.32081e+06
Q96I99	Succinate--CoA ligase [GDP-forming] subunit beta, mitochondrial OS=Homo sapiens GN=SUCLG2 PE=1 SV=2		417973	663102	848663	1.04131e+06	844704	47393	663102	844704
O94905	Erlin-2 OS=Homo sapiens GN=ERLIN2 PE=1 SV=1		1.33927e+06	3.05502e+06	3.22873e+06	4.38149e+06	3.8872e+06	533337	3.05502e+06	3.8872e+06
Q9BQ69	O-acetyl-ADP-ribose deacetylase MACROD1 OS=Homo sapiens GN=MACROD1 PE=1 SV=2			216317	103464	186121	211035	203308	159890	203308
Q01844	RNA-binding protein EWS OS=Homo sapiens GN=EWSR1 PE=1 SV=1		53457.7	429383	416139	837898	434501	528731	416139	528731
P49257	Protein ERGIC-53 OS=Homo sapiens GN=LMAN1 PE=1 SV=2		393772	1.39022e+06	1.36329e+06	2.95567e+06	1.73172e+06	239984	1.36329e+06	1.73172e+06
P11766	Alcohol dehydrogenase class-3 OS=Homo sapiens GN=ADH5 PE=1 SV=4		686888	2.48259e+06	2.47129e+06	3.40554e+06	3.13548e+06	242956	2.47129e+06	3.13548e+06
P61586	Transforming protein RhoA OS=Homo sapiens GN=RHOA PE=1 SV=1		1.09867e+06	1.14183e+06	957265	2.85177e+06	1.39382e+06	566634	1.09867e+06	1.39382e+06
Q9BUR5	MICOS complex subunit MIC26 OS=Homo sapiens GN=APOO PE=1 SV=1		117592		300623		265050		209108	265050
O43852	Calumenin OS=Homo sapiens GN=CALU PE=1 SV=2		94848.7	229722	276849	391595	290274	16044.7	229722	290274
Q00604	Norrin OS=Homo sapiens GN=NDP PE=1 SV=1		135083		74284.5	132256	150419	25398.1	104684	132256
Q6X4U4	Sclerostin domain-containing protein 1 OS=Homo sapiens GN=SOSTDC1 PE=1 SV=2		481291	559353	1.09991e+06	161597		1.24864e+06	559353	705119
P84157	Matrix-remodeling-associated protein 7 OS=Homo sapiens GN=MXRA7 PE=1 SV=1		173443	1.32058e+06	1.06349e+06	1.59673e+06	1.33818e+06	221780	1.06349e+06	1.33818e+06
P23396	40S ribosomal protein S3 OS=Homo sapiens GN=RPS3 PE=1 SV=2		2.99384e+06	5.72347e+06	7.58668e+06	9.96674e+06	7.19875e+06	1.46857e+06	5.72347e+06	7.19875e+06
Q99460	26S proteasome non-ATPase regulatory subunit 1 OS=Homo sapiens GN=PSMD1 PE=1 SV=2		201659	551887	558522	694046	1.09634e+06	134695	551887	694046
P22626	Heterogeneous nuclear ribonucleoproteins A2/B1 OS=Homo sapiens GN=HNRNPA2B1 PE=1 SV=2		9.76512e+06	1.89419e+07	1.90018e+07	3.22218e+07	2.37955e+07	8.50713e+06	1.89419e+07	2.37955e+07
P31949	Protein S100-A11 OS=Homo sapiens GN=S100A11 PE=1 SV=2		6.28341e+06	5.80353e+06	8.11714e+06	1.12663e+07	7884967	2.78302e+06	6.28341e+06	7884967
P46779	60S ribosomal protein L28 OS=Homo sapiens GN=RPL28 PE=1 SV=3		259498	1.44226e+06	1.69411e+06	1.93242e+06	1.80929e+06	182983	1.44226e+06	1.80929e+06
Q13404	Ubiquitin-conjugating enzyme E2 variant 1 OS=Homo sapiens GN=UBE2V1 PE=1 SV=2		1.26586e+06	2.39417e+06	2.44391e+06	3.42977e+06	3.00067e+06	1.17911e+06	2.39417e+06	3.00067e+06
Q9UBX1	Cathepsin F OS=Homo sapiens GN=CTSF PE=1 SV=1		2.51122e+06	2.0777e+06	4.31797e+06	3.14627e+06	2.8668e+06	1.00392e+07	2.51122e+06	3.14627e+06
Q9NR28	Diablo homolog, mitochondrial OS=Homo sapiens GN=DIABLO PE=1 SV=1		668692	277440	625417	1.02915e+06	783569	81628.1	625417	783569
P53672	Beta-crystallin A2 OS=Homo sapiens GN=CRYBA2 PE=1 SV=3		701560	1.7791e+07	2.34168e+07	2.22688e+07	8.48805e+06	2.99903e+07	1.7791e+07	2.22688e+07
P19367	Hexokinase-1 OS=Homo sapiens GN=HK1 PE=1 SV=3		1.20817e+06	3.65444e+06	3.88354e+06	4.57287e+06	5.96603e+06	456182	3.65444e+06	4.57287e+06
Q15691	Microtubule-associated protein RP/EB family member 1 OS=Homo sapiens GN=MAPRE1 PE=1 SV=3		199474	817070	673535	1.15008e+06	842644	114395	673535	842644
P11177	Pyruvate dehydrogenase E1 component subunit beta, mitochondrial OS=Homo sapiens GN=PDHB PE=1 SV=3		457179	2.3484e+06	2.39772e+06	3.05348e+06	2.93751e+06	580979	2.3484e+06	2.93751e+06
P78347	General transcription factor II-I OS=Homo sapiens GN=GTF2I PE=1 SV=2		87092.8	182130	194725	145671	308712		182130	227191
P17987	T-complex protein 1 subunit alpha OS=Homo sapiens GN=TCP1 PE=1 SV=1		580987	1.68321e+06	1.22705e+06	1.69244e+06	1528493	273495	1.22705e+06	1528493
P26373	60S ribosomal protein L13 OS=Homo sapiens GN=RPL13 PE=1 SV=4		758833	3.3539e+06	3.62214e+06	4.17637e+06	4.84968e+06	401713	3.3539e+06	4.17637e+06
P56385	ATP synthase subunit e, mitochondrial OS=Homo sapiens GN=ATP5I PE=1 SV=2		1.13653e+06	2.48794e+06	3.30309e+06	3.09226e+06	3.33615e+06	557862	2.48794e+06	3.09226e+06
P46781	40S ribosomal protein S9 OS=Homo sapiens GN=RPS9 PE=1 SV=3		1.64962e+06	3.64687e+06	3.13558e+06	4.89406e+06	3.89049e+06	1.2487e+06	3.13558e+06	3.89049e+06
P05091	Aldehyde dehydrogenase, mitochondrial OS=Homo sapiens GN=ALDH2 PE=1 SV=2		4.25441e+06	5.74483e+06	6.78771e+06	7.11309e+06	8.23659e+06	1.72707e+06	5.74483e+06	7.11309e+06
P61960	Ubiquitin-fold modifier 1 OS=Homo sapiens GN=UFM1 PE=1 SV=1		69277.6	174475	186129	214853	263285	40116.1	174475	214853
P00403	Cytochrome c oxidase subunit 2 OS=Homo sapiens GN=MT-CO2 PE=1 SV=1		634940	1.57267e+06	1.84133e+06	1.93538e+06	2.06723e+06	266066	1.57267e+06	1.93538e+06
P26038	Moesin OS=Homo sapiens GN=MSN PE=1 SV=3		7.72821e+06	1.73017e+07	1.47476e+07	3.76807e+07	1.81386e+07	9.86386e+06	1.47476e+07	1.81386e+07
P47755	F-actin-capping protein subunit alpha-2 OS=Homo sapiens GN=CAPZA2 PE=1 SV=3		1.10632e+06	3.58554e+06	2.90686e+06	3.80414e+06	3.55647e+06	773897	2.90686e+06	3.55647e+06
Q96IU4	Protein ABHD14B OS=Homo sapiens GN=ABHD14B PE=1 SV=1		899759	1.68699e+06	1.45409e+06	2.48843e+06	1.77893e+06	59059.8	1.45409e+06	1.77893e+06
P27361	Mitogen-activated protein kinase 3 OS=Homo sapiens GN=MAPK3 PE=1 SV=4		173806	1.35385e+06	976187	1.22051e+06	1.19339e+06	777207	976187	1.19339e+06
O14513	Nck-associated protein 5 OS=Homo sapiens GN=NCKAP5 PE=1 SV=2		378994	1.52608e+06	321233	250565	676028		378994	463297
P62714	Serine/threonine-protein phosphatase 2A catalytic subunit beta isoform OS=Homo sapiens GN=PPP2CB PE=1 SV=1		156038	500486	341716	521476	417666	228496	341716	417666
P35580	Myosin-10 OS=Homo sapiens GN=MYH10 PE=1 SV=3		503309	1.27172e+06	1.85888e+06	1.5532e+06	1.93159e+06	808401	1.27172e+06	1.5532e+06
Q9NX14	NADH dehydrogenase [ubiquinone] 1 beta subcomplex subunit 11, mitochondrial OS=Homo sapiens GN=NDUFB11 PE=1 SV=1		373497	413198	460751		504398		413198	504398
P41222	Prostaglandin-H2 D-isomerase OS=Homo sapiens GN=PTGDS PE=1 SV=1		1.91095e+07	1.84646e+07	3.89091e+07	2.31271e+07	2.33248e+07	5.04052e+07	1.91095e+07	2.33248e+07
P69905	Hemoglobin subunit alpha OS=Homo sapiens GN=HBA1 PE=1 SV=2		1.74993e+09	4.81484e+08	2.24156e+09	2.13577e+09	2.24903e+09	3.04812e+08	1.74993e+09	2.13577e+09
Q5T749	Keratinocyte proline-rich protein OS=Homo sapiens GN=KPRP PE=1 SV=1		714853		314558	628107			514706	628107
P10745	Retinol-binding protein 3 OS=Homo sapiens GN=RBP3 PE=1 SV=2		4.42062e+06	8.14225e+06	3.32318e+07	1.03242e+07	2.44321e+06	9.92774e+06	8.14225e+06	9.92774e+06
O43488	Aflatoxin B1 aldehyde reductase member 2 OS=Homo sapiens GN=AKR7A2 PE=1 SV=3		464830	1.24026e+06	1.34386e+06	1.51121e+06	1.52122e+06	684349	1.24026e+06	1.51121e+06
P61313	60S ribosomal protein L15 OS=Homo sapiens GN=RPL15 PE=1 SV=2		1.60831e+06	3.79892e+06	3.87612e+06	5.48903e+06	4.62528e+06	1.18962e+06	3.79892e+06	4.62528e+06
P62306	Small nuclear ribonucleoprotein F OS=Homo sapiens GN=SNRPF PE=1 SV=1		111015	589542	469714	550721	592232		469714	571476
P84103	Serine/arginine-rich splicing factor 3 OS=Homo sapiens GN=SRSF3 PE=1 SV=1		333402	662507	1.81081e+06	1.10428e+06	805377	172606	662507	805377
P40429	60S ribosomal protein L13a OS=Homo sapiens GN=RPL13A PE=1 SV=2		980115	2.04215e+06	2.00664e+06	2.43264e+06	3.4762e+06	298291	2.00664e+06	2.43264e+06
P19404	NADH dehydrogenase [ubiquinone] flavoprotein 2, mitochondrial OS=Homo sapiens GN=NDUFV2 PE=1 SV=2		296774	524994	432787	523793	630559	30250.6	432787	523793
P00450	Ceruloplasmin OS=Homo sapiens GN=CP PE=1 SV=1		5.0955e+06	7.46346e+06	5.70033e+06	8.19821e+06	6.87487e+06	2.78778e+06	5.70033e+06	6.87487e+06
Q92187	CMP-N-acetylneuraminate-poly-alpha-2,8-sialyltransferase OS=Homo sapiens GN=ST8SIA4 PE=1 SV=1		685344	760871	350798	505928	1.14684e+06		685344	826383
P12235	ADP/ATP translocase 1 OS=Homo sapiens GN=SLC25A4 PE=1 SV=4		7.38193e+06	1.66127e+07	1.66452e+07	2.52935e+07	1.99578e+07	3.90189e+06	1.66127e+07	1.99578e+07
Q13228	Selenium-binding protein 1 OS=Homo sapiens GN=SELENBP1 PE=1 SV=2		2.89427e+06	7.18737e+06	5.62298e+06	6.74463e+06	1.02219e+07	1.01903e+06	5.62298e+06	6.74463e+06
P13591	Neural cell adhesion molecule 1 OS=Homo sapiens GN=NCAM1 PE=1 SV=3		1.96678e+07	1.11149e+07	2.08845e+07	2.3556e+07	2.43405e+07	9.65952e+06	1.96678e+07	2.3556e+07
Q10567	AP-1 complex subunit beta-1 OS=Homo sapiens GN=AP1B1 PE=1 SV=2			93726.2	74847.4	72311.3	129555		84286.8	100933
O75781	Paralemmin-1 OS=Homo sapiens GN=PALM PE=1 SV=2			173852	295703	279006	297226	110678	234777	279006
P06703	Protein S100-A6 OS=Homo sapiens GN=S100A6 PE=1 SV=1		2.10803e+08	3.08257e+08	2.55003e+08	5.36546e+08	3.03021e+08	1.93693e+08	2.55003e+08	3.03021e+08
Q13347	Eukaryotic translation initiation factor 3 subunit I OS=Homo sapiens GN=EIF3I PE=1 SV=1			267806	356994	370580	484360	137632	312400	370580
Q53GQ0	Very-long-chain 3-oxoacyl-CoA reductase OS=Homo sapiens GN=HSD17B12 PE=1 SV=2		292239	171171	207790	246398	754399	232894	207790	246398
P61812	Transforming growth factor beta-2 OS=Homo sapiens GN=TGFB2 PE=1 SV=1		39215.2	218732				152798	128974	152798
O15400	Syntaxin-7 OS=Homo sapiens GN=STX7 PE=1 SV=4			390597	691378		640812		540988	640812
P01772	Immunoglobulin heavy variable 3-33 OS=Homo sapiens GN=IGHV3-33 PE=1 SV=2		1336393	77645.9	291482	408711	344719	59412.2	291482	344719
P68363	Tubulin alpha-1B chain OS=Homo sapiens GN=TUBA1B PE=1 SV=1		3.12693e+07	9.00837e+07	7.64927e+07	9.04137e+07	9.8343e+07	3.40597e+07	7.64927e+07	9.04137e+07
Q9C005	Protein dpy-30 homolog OS=Homo sapiens GN=DPY30 PE=1 SV=1				26735.6	23552.3	39615.9	31579	26735.6	31579
Q13148	TAR DNA-binding protein 43 OS=Homo sapiens GN=TARDBP PE=1 SV=1			409540	429373		494448		419456	494448
P23378	Glycine dehydrogenase (decarboxylating), mitochondrial OS=Homo sapiens GN=GLDC PE=1 SV=2		2.59163e+06	3.96015e+06	3.8693e+06	4.83706e+06	4.5528e+06	270129	3.8693e+06	4.5528e+06
Q9GZT3	SRA stem-loop-interacting RNA-binding protein, mitochondrial OS=Homo sapiens GN=SLIRP PE=1 SV=1		193851	560823	520306	611922	700506	162150	520306	611922
P00918	Carbonic anhydrase 2 OS=Homo sapiens GN=CA2 PE=1 SV=2		2.24284e+06	1.49239e+06	4.26548e+06	2.63576e+06	3.58957e+06	822823	2.24284e+06	2.63576e+06
Q13561	Dynactin subunit 2 OS=Homo sapiens GN=DCTN2 PE=1 SV=4		71806	277045	194455		363528	93425.1	194455	228476
P62891	60S ribosomal protein L39 OS=Homo sapiens GN=RPL39 PE=1 SV=2		348601	747974	803948	878747	1.63438e+06	102703	747974	878747
P00747	Plasminogen OS=Homo sapiens GN=PLG PE=1 SV=2		946195	77047.5	172839	202564	202655	253455	172839	202655
Q15005	Signal peptidase complex subunit 2 OS=Homo sapiens GN=SPCS2 PE=1 SV=3				168454	196964	211480	25878.2	168454	196964
P28331	NADH-ubiquinone oxidoreductase 75 kDa subunit, mitochondrial OS=Homo sapiens GN=NDUFS1 PE=1 SV=3		1.69575e+06	2.61862e+06	3.03913e+06	3.05971e+06	6.13013e+06	706963	2.61862e+06	3.05971e+06
Q9H0E2	Toll-interacting protein OS=Homo sapiens GN=TOLLIP PE=1 SV=1		155643	571305	591263	666770	776991	135683	571305	666770
Q0VF96	Cingulin-like protein 1 OS=Homo sapiens GN=CGNL1 PE=1 SV=2			1.5376e+06	1.06675e+06	1.51668e+06	1.97769e+06	815578	1.30218e+06	1.51668e+06
Q13885	Tubulin beta-2A chain OS=Homo sapiens GN=TUBB2A PE=1 SV=1		1.20401e+06	1.08102e+06	3.01666e+06	3.47743e+06	1.40005e+06	846460	1.20401e+06	1.40005e+06
P04179	Superoxide dismutase [Mn], mitochondrial OS=Homo sapiens GN=SOD2 PE=1 SV=2		2634586	2.59148e+06	2.49074e+06	1.06261e+07	3.01143e+06	2.11896e+06	2.59148e+06	3.01143e+06
Q9NSE4	Isoleucine--tRNA ligase, mitochondrial OS=Homo sapiens GN=IARS2 PE=1 SV=2		145551	308934	756317	358834	1.06271e+06	84687.8	308934	358834
P01620	Ig kappa chain V-III region SIE OS=Homo sapiens PE=1 SV=1		2.92923e+06	243174	727166	673998	1.01374e+06		727166	843869
P53007	Tricarboxylate transport protein, mitochondrial OS=Homo sapiens GN=SLC25A1 PE=1 SV=2		1.05847e+06	2.14989e+06	1.91052e+06	1.57038e+06	2.85929e+06		1.91052e+06	2.21484e+06
Q13098	COP9 signalosome complex subunit 1 OS=Homo sapiens GN=GPS1 PE=1 SV=4			149421	94028.3	127846	154300		121725	141073
P10619	Lysosomal protective protein OS=Homo sapiens GN=CTSA PE=1 SV=2		115937	45260.3	185685	185102	112767	134052	115937	134052
P02765	Alpha-2-HS-glycoprotein OS=Homo sapiens GN=AHSG PE=1 SV=1		247682		1.42309e+06	797192	1.13265e+06		835386	964920
P07910	Heterogeneous nuclear ribonucleoproteins C1/C2 OS=Homo sapiens GN=HNRNPC PE=1 SV=4		4.99158e+06	5.91594e+06	5.65279e+06	9.63732e+06	6.51963e+06	1.81644e+06	5.65279e+06	6.51963e+06
Q00688	Peptidyl-prolyl cis-trans isomerase FKBP3 OS=Homo sapiens GN=FKBP3 PE=1 SV=1			499093	471683	569792	549709		485388	559750
P42126	Enoyl-CoA delta isomerase 1, mitochondrial OS=Homo sapiens GN=ECI1 PE=1 SV=1		346471	724189	892722	834525	1.0158e+06	55728.3	724189	834525
Q13642	Four and a half LIM domains protein 1 OS=Homo sapiens GN=FHL1 PE=1 SV=4		470576	315054	1.25815e+06	3.49654e+06	541642	259700	470576	541642
Q92841	Probable ATP-dependent RNA helicase DDX17 OS=Homo sapiens GN=DDX17 PE=1 SV=2			444156		441386	508867	534034	444156	508867
P56134	ATP synthase subunit f, mitochondrial OS=Homo sapiens GN=ATP5J2 PE=1 SV=3		677102	1.31415e+06	2.07319e+06	1.50437e+06	1.5444e+06	252403	1.31415e+06	1.50437e+06
P04632	Calpain small subunit 1 OS=Homo sapiens GN=CAPNS1 PE=1 SV=1		1.12378e+06	5.71257e+06	4.72291e+06	5.48278e+06	5.4047e+06	1.09542e+06	4.72291e+06	5.4047e+06
P63261	Actin, cytoplasmic 2 OS=Homo sapiens GN=ACTG1 PE=1 SV=1		5471263	1.77416e+07	2.73451e+07	2.02939e+07	2.20139e+07	10723953	1.77416e+07	2.02939e+07
Q15366	Poly(rC)-binding protein 2 OS=Homo sapiens GN=PCBP2 PE=1 SV=1			864481	885408	1.00057e+06	1.0705e+06	596120	874945	1.00057e+06
Q92499	ATP-dependent RNA helicase DDX1 OS=Homo sapiens GN=DDX1 PE=1 SV=2			69864.4	85775.2	72883.5	104458		77819.8	88670.5
Q8NBS9	Thioredoxin domain-containing protein 5 OS=Homo sapiens GN=TXNDC5 PE=1 SV=2		405548	2.38785e+06	2.35495e+06	3.45398e+06	2.68263e+06	598690	2.35495e+06	2.68263e+06
P78371	T-complex protein 1 subunit beta OS=Homo sapiens GN=CCT2 PE=1 SV=4		696411	1.03115e+06	1.15749e+06	1.77662e+06	1.17443e+06	643314	1.03115e+06	1.17443e+06
P51149	Ras-related protein Rab-7a OS=Homo sapiens GN=RAB7A PE=1 SV=1		1.04312e+06	1.66175e+06	1.35236e+06	1.90208e+06	1.53708e+06	317929	1.35236e+06	1.53708e+06
P0DMV9	Heat shock 70 kDa protein 1B OS=Homo sapiens GN=HSPA1B PE=1 SV=1		3.30513e+07	7.51548e+07	6.99371e+07	9.69598e+07	7.92778e+07	2.55461e+07	6.99371e+07	7.92778e+07
Q9UPN3	Microtubule-actin cross-linking factor 1, isoforms 1/2/3/5 OS=Homo sapiens GN=MACF1 PE=1 SV=4			64936.9	90908.5	91528.2		84573.1	77922.7	88050.6
P35749	Myosin-11 OS=Homo sapiens GN=MYH11 PE=1 SV=3		130440	322643	259147	338260	247269		259147	292764
P80723	Brain acid soluble protein 1 OS=Homo sapiens GN=BASP1 PE=1 SV=2		622264	6.81439e+06	7.05005e+06	1.35404e+07	7.67569e+06	1.09358e+06	6.81439e+06	7.67569e+06
P40926	Malate dehydrogenase, mitochondrial OS=Homo sapiens GN=MDH2 PE=1 SV=3		2.91789e+06	4.31095e+06	4.78009e+06	4.83756e+06	7.70697e+06	467949	4.31095e+06	4.83756e+06
P49720	Proteasome subunit beta type-3 OS=Homo sapiens GN=PSMB3 PE=1 SV=2		218046	711461	639717	717563	1.00174e+06	105126	639717	717563
Q8IVN8	Somatomedin-B and thrombospondin type-1 domain-containing protein OS=Homo sapiens GN=SBSPON PE=1 SV=2		3.89164e+06	4.52896e+06	4.89597e+06	5.07946e+06	8.25027e+06	1.654e+06	4.52896e+06	5.07946e+06
P40121	Macrophage-capping protein OS=Homo sapiens GN=CAPG PE=1 SV=2		5.19826e+06	6.45813e+06	8.49391e+06	1.12478e+07	7.23302e+06	3.09369e+06	6.45813e+06	7.23302e+06
P04264	Keratin, type II cytoskeletal 1 OS=Homo sapiens GN=KRT1 PE=1 SV=6		1.05377e+09	6.76584e+08	3.73965e+08	1.04717e+09	7.55827e+08	3.77642e+08	6.76584e+08	7.55827e+08
Q9UNA0	A disintegrin and metalloproteinase with thrombospondin motifs 5 OS=Homo sapiens GN=ADAMTS5 PE=1 SV=2		102836	212996	577956	263543	220426	237711	212996	237711
P62834	Ras-related protein Rap-1A OS=Homo sapiens GN=RAP1A PE=1 SV=1		1.13787e+06	2.16228e+06	2.36833e+06	2.41296e+06	3.42836e+06	1.42208e+06	2.16228e+06	2.41296e+06
P30838	Aldehyde dehydrogenase, dimeric NADP-preferring OS=Homo sapiens GN=ALDH3A1 PE=1 SV=3		2.48237e+06	929992	5.79355e+06	2.76656e+06	8.24773e+06	352474	2.48237e+06	2.76656e+06
P51572	B-cell receptor-associated protein 31 OS=Homo sapiens GN=BCAP31 PE=1 SV=3		512415	3.67894e+06	4.21547e+06	5.2187e+06	4.08689e+06	1.01244e+06	3.67894e+06	4.08689e+06
P35527	Keratin, type I cytoskeletal 9 OS=Homo sapiens GN=KRT9 PE=1 SV=3		5.50544e+08	3.58527e+08	9.50225e+07	5.83853e+08	3.97588e+08	1.64716e+08	3.58527e+08	3.97588e+08
O60716	Catenin delta-1 OS=Homo sapiens GN=CTNND1 PE=1 SV=1		676555	862752	1.21009e+06	955294	1.4411e+06	139696	862752	955294
Q12797	Aspartyl/asparaginyl beta-hydroxylase OS=Homo sapiens GN=ASPH PE=1 SV=3		637895	1.66029e+06	1.93919e+06	3.21927e+06	1.83433e+06	674906	1.66029e+06	1.83433e+06
Q96C23	Aldose 1-epimerase OS=Homo sapiens GN=GALM PE=1 SV=1		1.51411e+06	4.57901e+06	5.985e+06	5.05833e+06	5.0706e+06	1.02209e+06	4.57901e+06	5.05833e+06
Q15654	Thyroid receptor-interacting protein 6 OS=Homo sapiens GN=TRIP6 PE=1 SV=3			275294	294810	329285	300325		285052	314805
Q07021	Complement component 1 Q subcomponent-binding protein, mitochondrial OS=Homo sapiens GN=C1QBP PE=1 SV=1		846524	1.2249e+06	777399	932507	934961	422838	846524	932507
P61353	60S ribosomal protein L27 OS=Homo sapiens GN=RPL27 PE=1 SV=2		334558	734775	1.11397e+06	808170	5.34929e+06	103615	734775	808170
O95299	NADH dehydrogenase [ubiquinone] 1 alpha subcomplex subunit 10, mitochondrial OS=Homo sapiens GN=NDUFA10 PE=1 SV=1		257316	169774	186083	204039	323710	89096.9	186083	204039
P62979	Ubiquitin-40S ribosomal protein S27a OS=Homo sapiens GN=RPS27A PE=1 SV=2		1.02906e+06	456835	779590	1.54261e+06	853612	205600	779590	853612
Q9NSD9	Phenylalanine--tRNA ligase beta subunit OS=Homo sapiens GN=FARSB PE=1 SV=3		116396	450375	496891	492462	1.10415e+06	166362	450375	492462
P50570	Dynamin-2 OS=Homo sapiens GN=DNM2 PE=1 SV=2		69079.1	349845	200210	291784	218801	122651	200210	218801
P21926	CD9 antigen OS=Homo sapiens GN=CD9 PE=1 SV=4		351302	543412	541202	976440	458534	590738	541202	590738
P11233	Ras-related protein Ral-A OS=Homo sapiens GN=RALA PE=1 SV=1		42894	177045	140030	152506	183316	32139.5	140030	152506
A6NHG4	D-dopachrome decarboxylase-like protein OS=Homo sapiens GN=DDTL PE=2 SV=1		1.31626e+06	1.3603e+06	1.51051e+06	4.21669e+06	1.48122e+06	462302	1.3603e+06	1.48122e+06
P62316	Small nuclear ribonucleoprotein Sm D2 OS=Homo sapiens GN=SNRPD2 PE=1 SV=1		1.12145e+06		42273.5	1.00897e+06		257101	581863	633036
Q86Y46	Keratin, type II cytoskeletal 73 OS=Homo sapiens GN=KRT73 PE=1 SV=1		656654	111261	91883.2	404083	121014	75352.9	111261	121014
Q9Y5L4	Mitochondrial import inner membrane translocase subunit Tim13 OS=Homo sapiens GN=TIMM13 PE=1 SV=1			137628	114931	91819.6	182312		126280	137066
O43920	NADH dehydrogenase [ubiquinone] iron-sulfur protein 5 OS=Homo sapiens GN=NDUFS5 PE=1 SV=3		24957.1	322865	287295	311324	326010	40448.3	287295	311324
P02652	Apolipoprotein A-II OS=Homo sapiens GN=APOA2 PE=1 SV=1		1.21296e+07	728708	2.61882e+06	4.16909e+06	2.26932e+06	2.83563e+06	2.61882e+06	2.83563e+06
P07093	Glia-derived nexin OS=Homo sapiens GN=SERPINE2 PE=1 SV=1		1.68799e+06	595896	1.06073e+06	544597	1.14821e+06	2.96771e+06	1.06073e+06	1.14821e+06
P31150	Rab GDP dissociation inhibitor alpha OS=Homo sapiens GN=GDI1 PE=1 SV=2		571820	1.70267e+06	1.44804e+06	2.86782e+06	1.56698e+06	539643	1.44804e+06	1.56698e+06
P05413	Fatty acid-binding protein, heart OS=Homo sapiens GN=FABP3 PE=1 SV=4		1.23641e+07	3.2776e+07	3.09363e+07	3.94422e+07	3.34717e+07	1.07719e+07	3.09363e+07	3.34717e+07
P13647	Keratin, type II cytoskeletal 5 OS=Homo sapiens GN=KRT5 PE=1 SV=3		2.85885e+07	1.69977e+07	1.59822e+07	3.24554e+07	1.83864e+07	1.81939e+07	1.69977e+07	1.83864e+07
P55786	Puromycin-sensitive aminopeptidase OS=Homo sapiens GN=NPEPPS PE=1 SV=2		667734	1.57518e+06	1.4057e+06	2.39743e+06	1.51768e+06	452996	1.4057e+06	1.51768e+06
P55809	Succinyl-CoA:3-ketoacid coenzyme A transferase 1, mitochondrial OS=Homo sapiens GN=OXCT1 PE=1 SV=1			133969	266488	228234	203366		200229	215800
P09936	Ubiquitin carboxyl-terminal hydrolase isozyme L1 OS=Homo sapiens GN=UCHL1 PE=1 SV=2		1.87206e+06	4.41212e+06	5.18185e+06	4.74768e+06	2.63334e+06	9.47994e+06	4.41212e+06	4.74768e+06
P00740	Coagulation factor IX OS=Homo sapiens GN=F9 PE=1 SV=2			77265.2	545209	306699	334274	686462	311237	334274
P31939	Bifunctional purine biosynthesis protein PURH OS=Homo sapiens GN=ATIC PE=1 SV=3			419100	161817	314880	308555		290459	311717
P35555	Fibrillin-1 OS=Homo sapiens GN=FBN1 PE=1 SV=3		1.71706e+06	2.69248e+07	2.00994e+06	2.15601e+06	410206	1.72658e+08	2.00994e+06	2.15601e+06
P23634	Plasma membrane calcium-transporting ATPase 4 OS=Homo sapiens GN=ATP2B4 PE=1 SV=2		210389	887410	1.30204e+06	950595	1.86581e+06	397903	887410	950595
O60664	Perilipin-3 OS=Homo sapiens GN=PLIN3 PE=1 SV=3		1.09903e+06	1.05037e+06	1.38805e+06	1.22524e+06	1.12772e+06		1.09903e+06	1.17648e+06
P25325	3-mercaptopyruvate sulfurtransferase OS=Homo sapiens GN=MPST PE=1 SV=3			450437	438749	528590	419510		444593	474050
P29218	Inositol monophosphatase 1 OS=Homo sapiens GN=IMPA1 PE=1 SV=1		79959.4	791961	632547	940460	671978	82169.2	632547	671978
P06312	Immunoglobulin kappa variable 4-1 OS=Homo sapiens GN=IGKV4-1 PE=1 SV=1		703569	94861.1	334606		353002		334606	353002
O75874	Isocitrate dehydrogenase [NADP] cytoplasmic OS=Homo sapiens GN=IDH1 PE=1 SV=2		144614	1925623	863331	908622	1.87505e+06	190018	863331	908622
Q8N4T0	Carboxypeptidase A6 OS=Homo sapiens GN=CPA6 PE=1 SV=2		3.36797e+06	521700	2.44269e+06	7.12095e+06	2.56306e+06	1.26117e+06	2.44269e+06	2.56306e+06
Q15121	Astrocytic phosphoprotein PEA-15 OS=Homo sapiens GN=PEA15 PE=1 SV=2		1.01387e+06	5.74845e+06	4.6213e+06	6.93741e+06	4843934	2.22379e+06	4.6213e+06	4843934
O43776	Asparagine--tRNA ligase, cytoplasmic OS=Homo sapiens GN=NARS PE=1 SV=1			310208	179055	256396	304198	28568.8	244632	256396
P06748	Nucleophosmin OS=Homo sapiens GN=NPM1 PE=1 SV=2		60473.7	152396	113524	56910.5	180968		113524	118939
P13693	Translationally-controlled tumor protein OS=Homo sapiens GN=TPT1 PE=1 SV=1			606876	441461	1.74863e+06	548132	537225	524168	548132
P51888	Prolargin OS=Homo sapiens GN=PRELP PE=1 SV=1		4.00802e+07	4.46415e+07	5.65807e+07	4.66742e+07	3.17941e+07	1.67632e+08	4.46415e+07	4.66742e+07
Q13126	S-methyl-5'-thioadenosine phosphorylase OS=Homo sapiens GN=MTAP PE=1 SV=2		204065	402665	428574	420198	510173	239335	402665	420198
P47756	F-actin-capping protein subunit beta OS=Homo sapiens GN=CAPZB PE=1 SV=4		313499	3.15885e+06	3.7365e+06	3.29382e+06	4.0206e+06	1.71605e+06	3.15885e+06	3.29382e+06
P39019	40S ribosomal protein S19 OS=Homo sapiens GN=RPS19 PE=1 SV=2		785679	936454	578083	958071	818811	310937	785679	818811
Q9Y230	RuvB-like 2 OS=Homo sapiens GN=RUVBL2 PE=1 SV=3			1.10804e+06	870789	1.11275e+06	948689		989413	1.03072e+06
P31944	Caspase-14 OS=Homo sapiens GN=CASP14 PE=1 SV=2		2.57545e+06	1.17981e+06	980586	1.21999e+06	525502	1.30579e+06	1.17981e+06	1.21999e+06
Q53EL6	Programmed cell death protein 4 OS=Homo sapiens GN=PDCD4 PE=1 SV=2			106776	278060	191320	206427		192418	198874
A0A0J9YWL9	Testis-expressed sequence 13C protein OS=Homo sapiens GN=TEX13C PE=5 SV=1		7.40279e+08	814003612	5.10634e+08	7.65057e+08	1.16176e+09	2.04248e+08	7.40279e+08	7.65057e+08
Q96Q89	Kinesin-like protein KIF20B OS=Homo sapiens GN=KIF20B PE=1 SV=3		4.00329e+06	1.69889e+07	5.2298e+06	5.40376e+06	8.52203e+06	673127	5.2298e+06	5.40376e+06
P63220	40S ribosomal protein S21 OS=Homo sapiens GN=RPS21 PE=1 SV=1		812430	1.74039e+06	2.40224e+06	2.35464e+06	1.79652e+06	448924	1.74039e+06	1.79652e+06
Q16878	Cysteine dioxygenase type 1 OS=Homo sapiens GN=CDO1 PE=1 SV=2		579261	660095	1.20701e+06	680583	1.65606e+06	378725	660095	680583
P00915	Carbonic anhydrase 1 OS=Homo sapiens GN=CA1 PE=1 SV=2		3.79922e+07	1.24803e+07	4.86891e+07	7.3623e+07	3.90455e+07	8.66959e+06	3.79922e+07	3.90455e+07
Q92743	Serine protease HTRA1 OS=Homo sapiens GN=HTRA1 PE=1 SV=1		2.59579e+07	1.88289e+07	1.03938e+07	6.89058e+06	1.93103e+07	4.69984e+07	1.88289e+07	1.93103e+07
P02649	Apolipoprotein E OS=Homo sapiens GN=APOE PE=1 SV=1		2.43133e+08	1.55932e+08	2.61799e+08	2.49307e+08	2.04888e+08	5.09749e+08	2.43133e+08	2.49307e+08
Q12907	Vesicular integral-membrane protein VIP36 OS=Homo sapiens GN=LMAN2 PE=1 SV=1		875492	2.39997e+06	3.15611e+06	1.48431e+06	2.45874e+06	3340988	2.39997e+06	2.45874e+06
P61088	Ubiquitin-conjugating enzyme E2 N OS=Homo sapiens GN=UBE2N PE=1 SV=1		1.52664e+06	4.95402e+06	3.4136e+06	5.77384e+06	3.49122e+06	1.26478e+06	3.4136e+06	3.49122e+06
Q8TF42	Ubiquitin-associated and SH3 domain-containing protein B OS=Homo sapiens GN=UBASH3B PE=1 SV=2		776285	113297	830668	978455	602972		776285	790713
P10909	Clusterin OS=Homo sapiens GN=CLU PE=1 SV=1		8.79822e+08	5.81967e+08	1.15549e+09	8.04517e+08	8.944e+08	1.25761e+09	8.79822e+08	8.944e+08
Q9P2R7	Succinate--CoA ligase [ADP-forming] subunit beta, mitochondrial OS=Homo sapiens GN=SUCLA2 PE=1 SV=3			171388	340689	192415	327431		256038	259923
P51858	Hepatoma-derived growth factor OS=Homo sapiens GN=HDGF PE=1 SV=1		2.37688e+06	8.19805e+06	7.26564e+06	1.33503e+07	7.36821e+06	3.18232e+06	7.26564e+06	7.36821e+06
P08493	Matrix Gla protein OS=Homo sapiens GN=MGP PE=1 SV=2		7.43468e+06	4.97161e+06	1.62083e+07	7.52713e+06	7.48552e+06	9.08951e+06	7.43468e+06	7.52713e+06
P81605	Dermcidin OS=Homo sapiens GN=DCD PE=1 SV=2		4.18517e+07	7.22936e+06	4986206	1.43974e+07	7.31551e+06	2.58557e+06	7.22936e+06	7.31551e+06
P14868	Aspartate--tRNA ligase, cytoplasmic OS=Homo sapiens GN=DARS PE=1 SV=2		1.86009e+07	5.11015e+07	1.90904e+07	2.66589e+07	1.93129e+07	1.16675e+07	1.90904e+07	1.93129e+07
Q02543	60S ribosomal protein L18a OS=Homo sapiens GN=RPL18A PE=1 SV=2		512432	1.39499e+06	1.37162e+06	1.64865e+06	1.38686e+06	475946	1.37162e+06	1.38686e+06
Q9Y5J7	Mitochondrial import inner membrane translocase subunit Tim9 OS=Homo sapiens GN=TIMM9 PE=1 SV=1		125751	145011	852210	241919	146487	97143.4	145011	146487
P62263	40S ribosomal protein S14 OS=Homo sapiens GN=RPS14 PE=1 SV=3		1.3465e+06	2.53869e+06	3.5189e+06	4.9987e+06	2.56188e+06	1.19203e+06	2.53869e+06	2.56188e+06
P50995	Annexin A11 OS=Homo sapiens GN=ANXA11 PE=1 SV=1		817495	1.15755e+06	1.53999e+06	1.16715e+06	1.42913e+06	235013	1.15755e+06	1.16715e+06
Q8NDC0	MAPK-interacting and spindle-stabilizing protein-like OS=Homo sapiens GN=MAPK1IP1L PE=1 SV=4			120833	196682	145363	174476		158758	159919
Q9H0W9	Ester hydrolase C11orf54 OS=Homo sapiens GN=C11orf54 PE=1 SV=1		52687.7	233488	176989	201487	178040	24053.6	176989	178040
P62140	Serine/threonine-protein phosphatase PP1-beta catalytic subunit OS=Homo sapiens GN=PPP1CB PE=1 SV=3		581009	846671	995901	681872	1.52739e+06	850991	846671	850991
O14950	Myosin regulatory light chain 12B OS=Homo sapiens GN=MYL12B PE=1 SV=2		2.44631e+06	2.44572e+06	3.44225e+06	3.07805e+06	2.45039e+06	700333	2.44631e+06	2.45039e+06
O00483	Cytochrome c oxidase subunit NDUFA4 OS=Homo sapiens GN=NDUFA4 PE=1 SV=1		567075	514346	798086	567440	1.60256e+06	191785	567075	567440
P60981	Destrin OS=Homo sapiens GN=DSTN PE=1 SV=3		7.14414e+06	2.57467e+07	2.02945e+07	2.03039e+07	2.82583e+07	1.94006e+07	2.02945e+07	2.03039e+07
Q9UQC9	Calcium-activated chloride channel regulator 2 OS=Homo sapiens GN=CLCA2 PE=1 SV=2		55488.4	1.01705e+06	459141	1.06728e+06	458723	70492.7	459141	458723
P13645	Keratin, type I cytoskeletal 10 OS=Homo sapiens GN=KRT10 PE=1 SV=6		3.85115e+08	1.67698e+08	2.79883e+08	4.0877e+08	2.79617e+08	1.91997e+08	2.79883e+08	2.79617e+08
Q8NHM4	Putative trypsin-6 OS=Homo sapiens GN=PRSS3P2 PE=5 SV=2		1.90078e+06	4.41335e+06	1.33166e+06	2.49718e+06	1.89683e+06	91240.5	1.90078e+06	1.89683e+06
O43181	NADH dehydrogenase [ubiquinone] iron-sulfur protein 4, mitochondrial OS=Homo sapiens GN=NDUFS4 PE=1 SV=1		427379	406642	170321	404765	868790	48458.4	406642	404765
Q96IX5	Up-regulated during skeletal muscle growth protein 5 OS=Homo sapiens GN=USMG5 PE=1 SV=1			408336	621625	373491	645914		514980	509703
P45974	Ubiquitin carboxyl-terminal hydrolase 5 OS=Homo sapiens GN=USP5 PE=1 SV=2			582864	445752	836766	508352	62657.8	514308	508352
P68871	Hemoglobin subunit beta OS=Homo sapiens GN=HBB PE=1 SV=2		2.56752e+09	7.37016e+08	3.0846e+09	2.53448e+09	2.89707e+09	4.25701e+08	2.56752e+09	2.53448e+09
Q9Y2V2	Calcium-regulated heat-stable protein 1 OS=Homo sapiens GN=CARHSP1 PE=1 SV=2		387082	2.5817e+06	2.75296e+06	2.5473e+06	3.10769e+06	550654	2.5817e+06	2.5473e+06
P10515	Dihydrolipoyllysine-residue acetyltransferase component of pyruvate dehydrogenase complex, mitochondrial OS=Homo sapiens GN=DLAT PE=1 SV=3		64995.6	130326	158610	128529	198112	11253.7	130326	128529
Q06481	Amyloid-like protein 2 OS=Homo sapiens GN=APLP2 PE=1 SV=2			164257	211150			184581	187703	184581
P04040	Catalase OS=Homo sapiens GN=CAT PE=1 SV=3		4.30366e+06	402131	3.43558e+06	3.37407e+06	3.50366e+06	114496	3.43558e+06	3.37407e+06
O75438	NADH dehydrogenase [ubiquinone] 1 beta subcomplex subunit 1 OS=Homo sapiens GN=NDUFB1 PE=1 SV=1		178145	738990	410667	402033	536743	71655.3	410667	402033
P09417	Dihydropteridine reductase OS=Homo sapiens GN=QDPR PE=1 SV=2			90276.7	110444		92438.1	103856	100360	98147.1
P01876	Ig alpha-1 chain C region OS=Homo sapiens GN=IGHA1 PE=1 SV=2		56718613	4.27491e+06	1.12564e+07	1.09752e+07	2.34364e+07	7.48999e+06	1.12564e+07	1.09752e+07
Q53FA7	Quinone oxidoreductase PIG3 OS=Homo sapiens GN=TP53I3 PE=1 SV=2			263327		377527	256590	94434.9	263327	256590
Q7Z406	Myosin-14 OS=Homo sapiens GN=MYH14 PE=1 SV=2		337306	694573	1.10215e+06	675461	695761	366113	694573	675461
P68371	Tubulin beta-4B chain OS=Homo sapiens GN=TUBB4B PE=1 SV=1		3.90295e+06	1.23027e+07	1.06778e+07	1.03837e+07	1.45367e+07	4.17895e+06	1.06778e+07	1.03837e+07
Q01130	Serine/arginine-rich splicing factor 2 OS=Homo sapiens GN=SRSF2 PE=1 SV=4		282784	641355	682677	821142	621649	84276.6	641355	621649
Q8NCF0	C-type lectin domain family 18 member C OS=Homo sapiens GN=CLEC18C PE=2 SV=2			246393	276630	440681	228618	253422	261512	253422
Q92782	Zinc finger protein neuro-d4 OS=Homo sapiens GN=DPF1 PE=1 SV=2		3.43275e+06	3.11031e+06	1.23845e+06	5.18233e+06	3.00356e+06	358494	3.11031e+06	3.00356e+06
P48307	Tissue factor pathway inhibitor 2 OS=Homo sapiens GN=TFPI2 PE=1 SV=1		2.17768e+07	6.19898e+06	2.81445e+07	2.1012e+07	8.5726e+06	4.26887e+07	2.17768e+07	2.1012e+07
Q9Y4L1	Hypoxia up-regulated protein 1 OS=Homo sapiens GN=HYOU1 PE=1 SV=1			540228	678845	337586	838129		609537	587857
P63313	Thymosin beta-10 OS=Homo sapiens GN=TMSB10 PE=1 SV=2		5.0569e+06	20545404	1.52779e+07	1.47114e+07	2.69437e+07	5.04438e+06	1.52779e+07	1.47114e+07
P52565	Rho GDP-dissociation inhibitor 1 OS=Homo sapiens GN=ARHGDIA PE=1 SV=3		134805	1.32626e+06	1.47238e+06	1.75047e+06	1.27574e+06	226195	1.32626e+06	1.27574e+06
P55083	Microfibril-associated glycoprotein 4 OS=Homo sapiens GN=MFAP4 PE=1 SV=2			212933	216641	360482	88608.6	206407	214787	206407
P00441	Superoxide dismutase [Cu-Zn] OS=Homo sapiens GN=SOD1 PE=1 SV=2		1.41658e+07	1.74458e+07	1.99689e+07	3.35784e+07	1.67591e+07	8.86887e+06	1.74458e+07	1.67591e+07
P04271	Protein S100-B OS=Homo sapiens GN=S100B PE=1 SV=2		4.65316e+06	1.05254e+07	7.95686e+06	1.79549e+07	7.63632e+06	2.41808e+06	7.95686e+06	7.63632e+06
P31948	Stress-induced-phosphoprotein 1 OS=Homo sapiens GN=STIP1 PE=1 SV=1		1.02048e+06	3.10197e+06	2.35541e+06	2.55429e+06	2.26025e+06	285532	2.35541e+06	2.26025e+06
P63010	AP-2 complex subunit beta OS=Homo sapiens GN=AP2B1 PE=1 SV=1		52283.7	653058	454223	921663	433869	174330	454223	433869
Q15149	Plectin OS=Homo sapiens GN=PLEC PE=1 SV=3		1.32065e+07	2.31611e+07	1.70811e+07	27105998	1.62845e+07	1.24222e+07	1.70811e+07	1.62845e+07
O00303	Eukaryotic translation initiation factor 3 subunit F OS=Homo sapiens GN=EIF3F PE=1 SV=1			295615	329011	301980	293100		312313	297540
Q15019	Septin-2 OS=Homo sapiens GN=SEPT2 PE=1 SV=1		240742	714292	623102	593406	1.03803e+06	289522	623102	593406
P55899	IgG receptor FcRn large subunit p51 OS=Homo sapiens GN=FCGRT PE=1 SV=1		35073.3	59157	53216.1	50567.7	42319.1	121930	53216.1	50567.7
Q14011	Cold-inducible RNA-binding protein OS=Homo sapiens GN=CIRBP PE=1 SV=1		532634	1.76616e+06	1.33223e+06	1.26444e+06	1.74292e+06	346267	1.33223e+06	1.26444e+06
P06280	Alpha-galactosidase A OS=Homo sapiens GN=GLA PE=1 SV=1			122034	80304.5		37737.9	153773	101169	95755.5
P26998	Beta-crystallin B3 OS=Homo sapiens GN=CRYBB3 PE=1 SV=4		7.89636e+06	2.43037e+07	2.85927e+07	2.41183e+07	2.29105e+07	1.89259e+07	2.43037e+07	2.29105e+07
O43681	ATPase ASNA1 OS=Homo sapiens GN=ASNA1 PE=1 SV=2			113064	84371.7	93010.6	141677	28008.9	98717.9	93010.6
Q15582	Transforming growth factor-beta-induced protein ig-h3 OS=Homo sapiens GN=TGFBI PE=1 SV=1		2.03682e+08	8.31137e+06	6.52168e+06	7.81977e+06	7.17849e+06	3.77162e+07	8.31137e+06	7.81977e+06
P42704	Leucine-rich PPR motif-containing protein, mitochondrial OS=Homo sapiens GN=LRPPRC PE=1 SV=3			357719	532331	359777	477574		445025	418676
P61204	ADP-ribosylation factor 3 OS=Homo sapiens GN=ARF3 PE=1 SV=2			226834	309510	375147		128383	268172	251765
P12236	ADP/ATP translocase 3 OS=Homo sapiens GN=SLC25A6 PE=1 SV=4		1.49153e+06	5.00574e+06	5.07302e+06	5.1215e+06	4695753	879596	5.00574e+06	4695753
Q14533	Keratin, type II cuticular Hb1 OS=Homo sapiens GN=KRT81 PE=1 SV=3		611477	89111.6	509543	668339	287628		509543	477984
P14927	Cytochrome b-c1 complex subunit 7 OS=Homo sapiens GN=UQCRB PE=1 SV=2		220081	893489	661324	537091	699608		661324	618349
Q05682	Caldesmon OS=Homo sapiens GN=CALD1 PE=1 SV=3				132646	187167	60292.4		132646	123730
P14866	Heterogeneous nuclear ribonucleoprotein L OS=Homo sapiens GN=HNRNPL PE=1 SV=2		127740	1.30632e+06	1.05929e+06	987639	1.87286e+06	57586.3	1.05929e+06	987639
P53794	Sodium/myo-inositol cotransporter OS=Homo sapiens GN=SLC5A3 PE=1 SV=2		118435	656509	493821	457346	1.20004e+06	104058	493821	457346
P68402	Platelet-activating factor acetylhydrolase IB subunit beta OS=Homo sapiens GN=PAFAH1B2 PE=1 SV=1		225099	504803	456975	422943	460978	89826	456975	422943
Q1KMD3	Heterogeneous nuclear ribonucleoprotein U-like protein 2 OS=Homo sapiens GN=HNRNPUL2 PE=1 SV=1				351256		478203	168718	351256	323461
P31323	cAMP-dependent protein kinase type II-beta regulatory subunit OS=Homo sapiens GN=PRKAR2B PE=1 SV=3			276566	162466	200292	602424	30379.9	219516	200292
P09529	Inhibin beta B chain OS=Homo sapiens GN=INHBB PE=1 SV=2		149250	93597.8	783032	136004	189731	135166	149250	136004
P23434	Glycine cleavage system H protein, mitochondrial OS=Homo sapiens GN=GCSH PE=1 SV=2		1.27733e+06	2.86006e+06	3.20989e+06	2.60041e+06	3.69406e+06	91765.3	2.86006e+06	2.60041e+06
Q9NQX7	Integral membrane protein 2C OS=Homo sapiens GN=ITM2C PE=1 SV=1			153987	261643	192385	188849	173384	207815	188849
Q9BX82	Zinc finger protein 471 OS=Homo sapiens GN=ZNF471 PE=2 SV=1			344161	644990	448458			494576	448458
Q07065	Cytoskeleton-associated protein 4 OS=Homo sapiens GN=CKAP4 PE=1 SV=2		634882	740979	1.01846e+06	671433	3.37542e+06	80333.9	740979	671433
O95336	6-phosphogluconolactonase OS=Homo sapiens GN=PGLS PE=1 SV=2		286761	1.65237e+06	1.87712e+06	1.94036e+06	1.49596e+06	609743	1.65237e+06	1.49596e+06
Q8N1N4	Keratin, type II cytoskeletal 78 OS=Homo sapiens GN=KRT78 PE=2 SV=2		118709	64204.7	86979.5	89317.4	78731.6	76316.6	86979.5	78731.6
P06454	Prothymosin alpha OS=Homo sapiens GN=PTMA PE=1 SV=2		446059	2405814	1.63028e+06	2.36193e+06	1.474e+06	455980	1.63028e+06	1.474e+06
P63241	Eukaryotic translation initiation factor 5A-1 OS=Homo sapiens GN=EIF5A PE=1 SV=2		660263	2.25984e+06	1.88481e+06	2.29454e+06	1.70366e+06	478869	1.88481e+06	1.70366e+06
P46976	Glycogenin-1 OS=Homo sapiens GN=GYG1 PE=1 SV=4			153095	263001	187891	219891	39495.2	208048	187891
P05067	Amyloid beta A4 protein OS=Homo sapiens GN=APP PE=1 SV=3		125365	776870	2.61962e+06	697311	784801	412946	776870	697311
Q9UM22	Mammalian ependymin-related protein 1 OS=Homo sapiens GN=EPDR1 PE=1 SV=2		304231	175538	342932			272706	304231	272706
O14576	Cytoplasmic dynein 1 intermediate chain 1 OS=Homo sapiens GN=DYNC1I1 PE=1 SV=2		1.04899e+06		313825	494147	610465	1.13494e+06	681407	610465
Q15631	Translin OS=Homo sapiens GN=TSN PE=1 SV=1			163588	160210	178600	111356		161899	144978
P05090	Apolipoprotein D OS=Homo sapiens GN=APOD PE=1 SV=1		3.75221e+06	466518	2.34992e+06	2.60836e+06	2103018	1125096	2.34992e+06	2103018
Q5SGD2	Protein phosphatase 1L OS=Homo sapiens GN=PPM1L PE=1 SV=1		3.13957e+06	5.4118e+06	1.05153e+07	4.8315e+06	8.48414e+06	4.82083e+06	5.4118e+06	4.8315e+06
P49821	NADH dehydrogenase [ubiquinone] flavoprotein 1, mitochondrial OS=Homo sapiens GN=NDUFV1 PE=1 SV=4		5.9447e+06	2.62364e+06	3.46576e+06	3.55506e+06	3.09366e+06	217148	3.46576e+06	3.09366e+06
P26641	Elongation factor 1-gamma OS=Homo sapiens GN=EEF1G PE=1 SV=3		1.67468e+06	3.97197e+06	3.19518e+06	2.8466e+06	6.40548e+06	1.07286e+06	3.19518e+06	2.8466e+06
P62736	Actin, aortic smooth muscle OS=Homo sapiens GN=ACTA2 PE=1 SV=1		2.21213e+07	7.77918e+07	3.65336e+07	8.75515e+07	3.20948e+07	1.63405e+07	3.65336e+07	3.20948e+07
P02647	Apolipoprotein A-I OS=Homo sapiens GN=APOA1 PE=1 SV=1		5.8981e+07	7.5415e+06	2.49658e+07	2.19318e+07	2.53793e+07	2.98692e+06	2.49658e+07	2.19318e+07
P20340	Ras-related protein Rab-6A OS=Homo sapiens GN=RAB6A PE=1 SV=3		43937.6	207834	220070	276597	181737	36637.4	207834	181737
P17936	Insulin-like growth factor-binding protein 3 OS=Homo sapiens GN=IGFBP3 PE=1 SV=2		93681.9	336580	449987	389633	204300	294141	336580	294141
P61626	Lysozyme C OS=Homo sapiens GN=LYZ PE=1 SV=1		5.94909e+06	3.41794e+06	3.91988e+06	2.55789e+06	8.89363e+06	3.41773e+06	3.91988e+06	3.41773e+06
P43320	Beta-crystallin B2 OS=Homo sapiens GN=CRYBB2 PE=1 SV=2		7.78424e+08	3.17225e+09	3.39069e+09	3.4821e+09	2.62881e+09	2.74799e+09	3.17225e+09	2.74799e+09
Q9UI09	NADH dehydrogenase [ubiquinone] 1 alpha subcomplex subunit 12 OS=Homo sapiens GN=NDUFA12 PE=1 SV=1		483743	631837	543996	469777	988083	33675.6	543996	469777
P26572	Alpha-1,3-mannosyl-glycoprotein 2-beta-N-acetylglucosaminyltransferase OS=Homo sapiens GN=MGAT1 PE=1 SV=2		8.99767e+06	9.69551e+06	1.73148e+07	8.30737e+06	7.6051e+06	2.71561e+07	9.69551e+06	8.30737e+06
P01008	Antithrombin-III OS=Homo sapiens GN=SERPINC1 PE=1 SV=1		2.40744e+06	41894.9	785442	663966	1.20525e+06	136007	785442	663966
P01861	Ig gamma-4 chain C region OS=Homo sapiens GN=IGHG4 PE=1 SV=1		2.22212e+07	2.49011e+06	8.66873e+06	7.27598e+06	8.28383e+06	2.12435e+06	8.66873e+06	7.27598e+06
P62861	40S ribosomal protein S30 OS=Homo sapiens GN=FAU PE=1 SV=1			615758	687823	541759	789879	116384	651790	541759
P34913	Bifunctional epoxide hydrolase 2 OS=Homo sapiens GN=EPHX2 PE=1 SV=2			348513	438464	327035	489528	172897	393488	327035
O75829	Leukocyte cell-derived chemotaxin 1 OS=Homo sapiens GN=LECT1 PE=1 SV=1		175185	302788	802267	193544	249809	924608	302788	249809
P07738	Bisphosphoglycerate mutase OS=Homo sapiens GN=BPGM PE=1 SV=2			345992	1692582	664420	1.01334e+06		1.01929e+06	838879
P17655	Calpain-2 catalytic subunit OS=Homo sapiens GN=CAPN2 PE=1 SV=6		172449	3.45496e+06	2.00181e+06	1.64571e+06	2.44638e+06	79978.5	2.00181e+06	1.64571e+06
P30041	Peroxiredoxin-6 OS=Homo sapiens GN=PRDX6 PE=1 SV=3		1.02177e+07	2.71136e+07	2.26006e+07	1.85269e+07	2.25671e+07	4.50553e+06	2.26006e+07	1.85269e+07
Q8NFU3	Thiosulfate sulfurtransferase/rhodanese-like domain-containing protein 1 OS=Homo sapiens GN=TSTD1 PE=1 SV=3		100165	40025.1	90323.5		110391	37619	90323.5	74004.9
P63173	60S ribosomal protein L38 OS=Homo sapiens GN=RPL38 PE=1 SV=2		643623	1.40876e+06	569996	527093	1.61265e+06	524460	643623	527093
P36405	ADP-ribosylation factor-like protein 3 OS=Homo sapiens GN=ARL3 PE=1 SV=2		102185	731026	494979	568398	405218	175382	494979	405218
P30837	Aldehyde dehydrogenase X, mitochondrial OS=Homo sapiens GN=ALDH1B1 PE=1 SV=3			88088.4	121343	28791	142593		104715	85692.2
O00151	PDZ and LIM domain protein 1 OS=Homo sapiens GN=PDLIM1 PE=1 SV=4		313377	227938	967766	1.54194e+06	256038	68581.1	313377	256038
P10253	Lysosomal alpha-glucosidase OS=Homo sapiens GN=GAA PE=1 SV=4		1.21024e+06	1.08299e+06	2.73048e+06	207823	980547	2.96444e+06	1.21024e+06	980547
P12956	X-ray repair cross-complementing protein 6 OS=Homo sapiens GN=XRCC6 PE=1 SV=2		1559750	9.07551e+06	5.5248e+06	5.96409e+06	4.46216e+06	1.20439e+06	5.5248e+06	4.46216e+06
P09038	Fibroblast growth factor 2 OS=Homo sapiens GN=FGF2 PE=1 SV=3			259870	166017		243132	100158	212944	171645
P14555	Phospholipase A2, membrane associated OS=Homo sapiens GN=PLA2G2A PE=1 SV=2		1.74267e+06	183469	704431	242332	566436	1.86775e+06	704431	566436
Q9UNS2	COP9 signalosome complex subunit 3 OS=Homo sapiens GN=COPS3 PE=1 SV=3			84197.1	84168.7			67535.2	84182.9	67535.2
Q96PZ2	Protein FAM111A OS=Homo sapiens GN=FAM111A PE=1 SV=2		2.0125e+06	666196	2.97671e+06	1.46656e+06	1.61272e+06	6.79499e+06	2.0125e+06	1.61272e+06
P62304	Small nuclear ribonucleoprotein E OS=Homo sapiens GN=SNRPE PE=1 SV=1			499237	380637	351716	434613	38754.3	439937	351716
Q01344	Interleukin-5 receptor subunit alpha OS=Homo sapiens GN=IL5RA PE=1 SV=2		356757	3.32463e+06	2.34699e+06	2.50535e+06	1.87333e+06	596233	2.34699e+06	1.87333e+06
Q9NP81	Serine--tRNA ligase, mitochondrial OS=Homo sapiens GN=SARS2 PE=1 SV=1			210662			167995		210662	167995
P51970	NADH dehydrogenase [ubiquinone] 1 alpha subcomplex subunit 8 OS=Homo sapiens GN=NDUFA8 PE=1 SV=3		707177	1.02348e+06	954763	554123	960033		954763	757078
Q9Y281	Cofilin-2 OS=Homo sapiens GN=CFL2 PE=1 SV=1		258319	449329	379164	299811	387179	176070	379164	299811
P02763	Alpha-1-acid glycoprotein 1 OS=Homo sapiens GN=ORM1 PE=1 SV=1		7.50493e+06	1.55532e+06	3.24387e+06	2.56316e+06	4.87397e+06	244525	3.24387e+06	2.56316e+06
O43768	Alpha-endosulfine OS=Homo sapiens GN=ENSA PE=1 SV=1			309323	205872	253288	152931		257598	203110
Q5BKX8	Muscle-related coiled-coil protein OS=Homo sapiens GN=MURC PE=1 SV=2		723659		492472		475120		608065	475120
P01024	Complement C3 OS=Homo sapiens GN=C3 PE=1 SV=2		3.67006e+07	1.96197e+06	1.03638e+07	8.06461e+06	1.83679e+07	3.28194e+06	1.03638e+07	8.06461e+06
Q15058	Kinesin-like protein KIF14 OS=Homo sapiens GN=KIF14 PE=1 SV=1		539721	2.36502e+06	947632		873394	600839	947632	737116
Q12765	Secernin-1 OS=Homo sapiens GN=SCRN1 PE=1 SV=2		91830.6	486680	644310	378192	728617	80266.1	486680	378192
Q9H8H3	Methyltransferase-like protein 7A OS=Homo sapiens GN=METTL7A PE=1 SV=1		5.47195e+06	1.34617e+07	8.25955e+06	6.36149e+06	9.20148e+06	990496	8.25955e+06	6.36149e+06
O95970	Leucine-rich glioma-inactivated protein 1 OS=Homo sapiens GN=LGI1 PE=1 SV=1		3.30336e+06	7.65036e+06	1.14847e+07	5.88853e+06	5.55946e+06	8.46476e+06	7.65036e+06	5.88853e+06
Q8WX92	Negative elongation factor B OS=Homo sapiens GN=NELFB PE=1 SV=1		466296	4.01315e+06	2341651	2.06746e+06	1.78642e+06	1.79652e+06	2341651	1.79652e+06
P02538	Keratin, type II cytoskeletal 6A OS=Homo sapiens GN=KRT6A PE=1 SV=3		2.82832e+06	3.10592e+06	1.07677e+06	6.08294e+06	2.16454e+06	841069	2.82832e+06	2.16454e+06
P00568	Adenylate kinase isoenzyme 1 OS=Homo sapiens GN=AK1 PE=1 SV=3		1.30053e+06	5.32567e+06	6.79189e+06	4.05392e+06	4.15365e+06	863598	5.32567e+06	4.05392e+06
P01834	Ig kappa chain C region OS=Homo sapiens GN=IGKC PE=1 SV=1		1.55525e+08	1.02715e+07	4.7812e+07	3.6365e+07	6.30602e+07	1.32723e+07	4.7812e+07	3.6365e+07
P22914	Beta-crystallin S OS=Homo sapiens GN=CRYGS PE=1 SV=4		1.45231e+08	1.18907e+09	9.67558e+08	1.12609e+09	7.35867e+08	3.83656e+08	9.67558e+08	7.35867e+08
Q5D862	Filaggrin-2 OS=Homo sapiens GN=FLG2 PE=1 SV=1		548168	540749	413796	410256	428804	64132.3	540749	410256
P43686	26S protease regulatory subunit 6B OS=Homo sapiens GN=PSMC4 PE=1 SV=2			135463	82199.7		82553.4		108831	82553.4
Q9NZW5	MAGUK p55 subfamily member 6 OS=Homo sapiens GN=MPP6 PE=1 SV=2			1.2242e+06	198898	250794	823152		711550	536973
Q96T58	Msx2-interacting protein OS=Homo sapiens GN=SPEN PE=1 SV=1		921574	2.88593e+06	1.32666e+06	1.06051e+06	1.0006e+06	335080	1.32666e+06	1.0006e+06
P14406	Cytochrome c oxidase subunit 7A2, mitochondrial OS=Homo sapiens GN=COX7A2 PE=1 SV=1		1.43106e+06	2.6333e+06	2.91929e+06	1.97403e+06	3.88877e+06	114368	2.6333e+06	1.97403e+06
P48637	Glutathione synthetase OS=Homo sapiens GN=GSS PE=1 SV=1		214338	1.98855e+06	2.05604e+06	3.60181e+06	1.48096e+06	625511	1.98855e+06	1.48096e+06
O60884	DnaJ homolog subfamily A member 2 OS=Homo sapiens GN=DNAJA2 PE=1 SV=1		5.60669e+06	2.30378e+07	9.73815e+06	7.24086e+06	1.02184e+07	1334958	9.73815e+06	7.24086e+06
P19652	Alpha-1-acid glycoprotein 2 OS=Homo sapiens GN=ORM2 PE=1 SV=2		1.61594e+06	328343	948175	422472	986768		948175	704620
P19013	Keratin, type II cytoskeletal 4 OS=Homo sapiens GN=KRT4 PE=1 SV=4		8.01588e+06	7.35367e+06	6.80631e+07	8.63186e+06	5.95108e+06	4.63266e+06	8.01588e+06	5.95108e+06
P07814	Bifunctional glutamate/proline--tRNA ligase OS=Homo sapiens GN=EPRS PE=1 SV=5				96959	71786.4	202663	30232.6	96959	71786.4
Q07020	60S ribosomal protein L18 OS=Homo sapiens GN=RPL18 PE=1 SV=2		349669	1.73224e+06	1.90327e+06	1.27809e+06	1.67097e+06	739905	1.73224e+06	1.27809e+06
P02743	Serum amyloid P-component OS=Homo sapiens GN=APCS PE=1 SV=2		2.55905e+07	2.31358e+07	1.9207e+07	1.51361e+07	6.96118e+07	1.70306e+07	2.31358e+07	1.70306e+07
Q9UJU6	Drebrin-like protein OS=Homo sapiens GN=DBNL PE=1 SV=1			107189	845033	571453	347790	69763.2	476111	347790
Q02952	A-kinase anchor protein 12 OS=Homo sapiens GN=AKAP12 PE=1 SV=4		3.16308e+06	1.08907e+06	1.63285e+06	1.03764e+06	1.33803e+06		1.63285e+06	1.18783e+06
P12111	Collagen alpha-3(VI) chain OS=Homo sapiens GN=COL6A3 PE=1 SV=5		1.1892e+08	2.99383e+06	1.67635e+06	1.90496e+06	2.16113e+06	2.74607e+06	2.99383e+06	2.16113e+06
Q9HDC9	Adipocyte plasma membrane-associated protein OS=Homo sapiens GN=APMAP PE=1 SV=2		152926	1.01637e+06	885257	638667	1.25479e+06	508964	885257	638667
Q96BN6	Protein FAM149B1 OS=Homo sapiens GN=FAM149B1 PE=2 SV=2		1.31605e+06	2.36322e+06	1.28815e+06	948629	997598	47244.2	1.31605e+06	948629
P50895	Basal cell adhesion molecule OS=Homo sapiens GN=BCAM PE=1 SV=2		1.32112e+06	4.16179e+06	4.34398e+06	2.75589e+06	5.35801e+06	2.99149e+06	4.16179e+06	2.99149e+06
Q12906	Interleukin enhancer-binding factor 3 OS=Homo sapiens GN=ILF3 PE=1 SV=3			300530	331576	226337	542165	82233.3	316053	226337
P62847	40S ribosomal protein S24 OS=Homo sapiens GN=RPS24 PE=1 SV=1		297875	1.20967e+06	1.4558e+06	869939	865799	271948	1.20967e+06	865799
P26440	Isovaleryl-CoA dehydrogenase, mitochondrial OS=Homo sapiens GN=IVD PE=1 SV=1		103782	74569.9	222775	21844.5	126678		103782	74261.1
P53673	Beta-crystallin A4 OS=Homo sapiens GN=CRYBA4 PE=1 SV=3		7.66338e+06	1.31272e+08	1.32717e+08	2.50237e+08	4.69156e+07	9.38684e+07	1.31272e+08	9.38684e+07
P29508	Serpin B3 OS=Homo sapiens GN=SERPINB3 PE=1 SV=2		3.60985e+06	4.22073e+06	2.45093e+06	2.57813e+06	2919849	529376	3.60985e+06	2.57813e+06
B9A064	Immunoglobulin lambda-like polypeptide 5 OS=Homo sapiens GN=IGLL5 PE=2 SV=2		8.28582e+07	9.71777e+06	2.74288e+07	19570297	3.47507e+07	1.1023e+07	2.74288e+07	19570297
Q9UBX3	Mitochondrial dicarboxylate carrier OS=Homo sapiens GN=SLC25A10 PE=1 SV=2			73613.7	79804.8	54168.4	136927	21805.4	76709.3	54168.4
P61457	Pterin-4-alpha-carbinolamine dehydratase OS=Homo sapiens GN=PCBD1 PE=1 SV=2		405787	1.3286e+06	1.14049e+06	1.54142e+06	803233	128844	1.14049e+06	803233
P04792	Heat shock protein beta-1 OS=Homo sapiens GN=HSPB1 PE=1 SV=2		9.39722e+06	3.23178e+07	3.36466e+07	4.46275e+07	2.19366e+07	2.27598e+07	3.23178e+07	2.27598e+07
P02768	Serum albumin OS=Homo sapiens GN=ALB PE=1 SV=2		3.55806e+09	5.52125e+08	1.78539e+09	1.25538e+09	1.35441e+09	3.39287e+08	1.78539e+09	1.25538e+09
Q14767	Latent-transforming growth factor beta-binding protein 2 OS=Homo sapiens GN=LTBP2 PE=1 SV=3		2.14714e+06	6.92174e+06	1.09796e+06	596130	1.50555e+06	3.59988e+07	2.14714e+06	1.50555e+06
P0CG05	Ig lambda-2 chain C regions OS=Homo sapiens GN=IGLC2 PE=1 SV=1		4.12966e+06	953747	2.36563e+06	1.65168e+06	2.77337e+06	202561	2.36563e+06	1.65168e+06
Q92954	Proteoglycan 4 OS=Homo sapiens GN=PRG4 PE=1 SV=2		1.8991e+06	1.25539e+06	704826	876130	269135	2.90457e+06	1.25539e+06	876130
P22352	Glutathione peroxidase 3 OS=Homo sapiens GN=GPX3 PE=1 SV=2		8.98627e+06	1.25654e+07	3.05888e+07	1.35739e+07	1.36504e+06	8.74799e+06	1.25654e+07	8.74799e+06
P38159	RNA-binding motif protein, X chromosome OS=Homo sapiens GN=RBMX PE=1 SV=3		455290	1.80338e+06	2.23176e+06	3.88473e+06	1.25209e+06	657565	1.80338e+06	1.25209e+06
Q6FI13	Histone H2A type 2-A OS=Homo sapiens GN=HIST2H2AA3 PE=1 SV=3			332856	269039	208675	168245	275487	300948	208675
Q15843	NEDD8 OS=Homo sapiens GN=NEDD8 PE=1 SV=1				363851	251981	688398	123323	363851	251981
P41221	Protein Wnt-5a OS=Homo sapiens GN=WNT5A PE=1 SV=2		171665		133461	105213	48005.4	365207	152563	105213
P50991	T-complex protein 1 subunit delta OS=Homo sapiens GN=CCT4 PE=1 SV=4		703424	1.7896e+06	1.73084e+06	2.46607e+06	1.18576e+06	733410	1.73084e+06	1.18576e+06
P34896	Serine hydroxymethyltransferase, cytosolic OS=Homo sapiens GN=SHMT1 PE=1 SV=1		75554.5	586522	1.64134e+06	401278	1.12696e+06	104450	586522	401278
P01857	Ig gamma-1 chain C region OS=Homo sapiens GN=IGHG1 PE=1 SV=1		3.40277e+08	2.49849e+07	8.68391e+07	5.93456e+07	1.04148e+08	1.63723e+07	8.68391e+07	5.93456e+07
Q8NE62	Choline dehydrogenase, mitochondrial OS=Homo sapiens GN=CHDH PE=1 SV=2			930617	379930	275161	596669		655274	435915
Q9ULV4	Coronin-1C OS=Homo sapiens GN=CORO1C PE=1 SV=1		413062	291031	557698	1.00894e+06	269449	119987	413062	269449
P01023	Alpha-2-macroglobulin OS=Homo sapiens GN=A2M PE=1 SV=3		3.44851e+07	2.42225e+06	5.08139e+06	3.31322e+06	8.90537e+06	669390	5.08139e+06	3.31322e+06
P62158	Calmodulin OS=Homo sapiens GN=CALM1 PE=1 SV=2		1.10051e+07	1.82931e+07	1.698e+07	2.87666e+07	1.10561e+07	5.93929e+06	1.698e+07	1.10561e+07
Q15517	Corneodesmosin OS=Homo sapiens GN=CDSN PE=1 SV=3		440658	381360	398513	154502	359090		398513	256796
P27695	DNA-(apurinic or apyrimidinic site) lyase OS=Homo sapiens GN=APEX1 PE=1 SV=2			171886	180561		181299	43876.8	176224	112588
Q99714	3-hydroxyacyl-CoA dehydrogenase type-2 OS=Homo sapiens GN=HSD17B10 PE=1 SV=3		580664	4.48946e+06	3.91375e+06	2.98381e+06	2.48332e+06	1.5883e+06	3.91375e+06	2.48332e+06
O15173	Membrane-associated progesterone receptor component 2 OS=Homo sapiens GN=PGRMC2 PE=1 SV=1		167586	476162	422958	267806	581052	49259.3	422958	267806
Q9Y287	Integral membrane protein 2B OS=Homo sapiens GN=ITM2B PE=1 SV=1		233110	627150	864916	147613	391582	407069	627150	391582
P58546	Myotrophin OS=Homo sapiens GN=MTPN PE=1 SV=2		569116	4.4804e+06	6.30973e+06	5.28303e+06	2.79285e+06	1.61053e+06	4.4804e+06	2.79285e+06
Q16181	Septin-7 OS=Homo sapiens GN=SEPT7 PE=1 SV=2		269110	1.10968e+06	1.09866e+06	1.20031e+06	674599	587528	1.09866e+06	674599
P02786	Transferrin receptor protein 1 OS=Homo sapiens GN=TFRC PE=1 SV=2		1.14519e+06	2.87442e+06	2.17386e+06	1.3291e+06	4.03005e+06	123507	2.17386e+06	1.3291e+06
P21266	Glutathione S-transferase Mu 3 OS=Homo sapiens GN=GSTM3 PE=1 SV=3		4.22007e+06	7.73683e+06	4.98084e+06	3.04381e+06	6.17484e+06	690501	4.98084e+06	3.04381e+06
O60888	Protein CutA OS=Homo sapiens GN=CUTA PE=1 SV=2		317908	409150	454037	249304	621803	51091.4	409150	249304
P02452	Collagen alpha-1(I) chain OS=Homo sapiens GN=COL1A1 PE=1 SV=5		1.75958e+08	3.59074e+06	2.389e+06	4.21074e+06	2.17319e+06	1.75158e+06	3.59074e+06	2.17319e+06
P05109	Protein S100-A8 OS=Homo sapiens GN=S100A8 PE=1 SV=1		5.84865e+06	2.17946e+06	4.54316e+06	2.74625e+06	5.196e+06	684114	4.54316e+06	2.74625e+06
P30153	Serine/threonine-protein phosphatase 2A 65 kDa regulatory subunit A alpha isoform OS=Homo sapiens GN=PPP2R1A PE=1 SV=4			336645	240397	174308	399012	19696.6	288521	174308
Q08554	Desmocollin-1 OS=Homo sapiens GN=DSC1 PE=1 SV=2		4.36295e+06	3.19946e+06	4.36377e+06	2.29457e+06	2.9295e+06		4.36295e+06	2.61203e+06
P01009	Alpha-1-antitrypsin OS=Homo sapiens GN=SERPINA1 PE=1 SV=3		3.63554e+07	4.66324e+06	1.22013e+07	7.29533e+06	1.97047e+07	5.32105e+06	1.22013e+07	7.29533e+06
P02042	Hemoglobin subunit delta OS=Homo sapiens GN=HBD PE=1 SV=2		6.11581e+07	1.2115e+07	6.44934e+07	3.63925e+07	6.05327e+07	6.57267e+06	6.11581e+07	3.63925e+07
P17050	Alpha-N-acetylgalactosaminidase OS=Homo sapiens GN=NAGA PE=1 SV=2		271166		165906	220816	127199	90296.3	218536	127199
P48556	26S proteasome non-ATPase regulatory subunit 8 OS=Homo sapiens GN=PSMD8 PE=1 SV=2		133065		102169	68159.8	142122	32932.6	117617	68159.8
Q3SY77	UDP-glucuronosyltransferase 3A2 OS=Homo sapiens GN=UGT3A2 PE=2 SV=1		94900.2	444147	85495.9	54888.3	970902	22211.9	94900.2	54888.3
Q92530	Proteasome inhibitor PI31 subunit OS=Homo sapiens GN=PSMF1 PE=1 SV=2		165634	465182	338975	195076	405277	140502	338975	195076
P31151	Protein S100-A7 OS=Homo sapiens GN=S100A7 PE=1 SV=4		1.98906e+06	820455	1452645	834695	1.4771e+06	99600.5	1452645	834695
P52943	Cysteine-rich protein 2 OS=Homo sapiens GN=CRIP2 PE=1 SV=1		769636	1.63105e+06	2.26678e+06	936389	2.41825e+06	75197	1.63105e+06	936389
Q9NUJ1	Mycophenolic acid acyl-glucuronide esterase, mitochondrial OS=Homo sapiens GN=ABHD10 PE=1 SV=1		37020.6	137693	196810	99088.3	77269.2	9325.09	137693	77269.2
P02766	Transthyretin OS=Homo sapiens GN=TTR PE=1 SV=1		5.92205e+06	2.17228e+06	6.75502e+06	4.53119e+06	3.31746e+06	3.30064e+06	5.92205e+06	3.31746e+06
Q99426	Tubulin-folding cofactor B OS=Homo sapiens GN=TBCB PE=1 SV=2		270123	1.11257e+06	817368	448715	940862	331849	817368	448715
P02787	Serotransferrin OS=Homo sapiens GN=TF PE=1 SV=3		1.42367e+08	1.64995e+07	7.92796e+07	4.34795e+07	7.25463e+07	1.26105e+07	7.92796e+07	4.34795e+07
P54920	Alpha-soluble NSF attachment protein OS=Homo sapiens GN=NAPA PE=1 SV=3			169819	637941	150945	218337	629943	403880	218337
Q03013	Glutathione S-transferase Mu 4 OS=Homo sapiens GN=GSTM4 PE=1 SV=3		68930.9	538633		163973	396557	51656.8	303782	163973
Q16082	Heat shock protein beta-2 OS=Homo sapiens GN=HSPB2 PE=1 SV=2		124660	423555	247183	79696.7		186894	247183	133295
P15104	Glutamine synthetase OS=Homo sapiens GN=GLUL PE=1 SV=4			2.75619e+06	935611	994788	2.332e+06	500100	1.8459e+06	994788
Q9NZT1	Calmodulin-like protein 5 OS=Homo sapiens GN=CALML5 PE=1 SV=2		1.8812e+07	7.15183e+06	3.54077e+06	3.84741e+06	5.89153e+06	268982	7.15183e+06	3.84741e+06
P02656	Apolipoprotein C-III OS=Homo sapiens GN=APOC3 PE=1 SV=1		103897				55803.8		103897	55803.8
Q92824	Proprotein convertase subtilisin/kexin type 5 OS=Homo sapiens GN=PCSK5 PE=1 SV=4		267744	49590.7	542247	121134	142184	465948	267744	142184
O76024	Wolframin OS=Homo sapiens GN=WFS1 PE=1 SV=2		72048.5	1.40251e+06	1.47254e+06	742449	2.76095e+06	357106	1.40251e+06	742449
P27105	Erythrocyte band 7 integral membrane protein OS=Homo sapiens GN=STOM PE=1 SV=3				496586		262858		496586	262858
P59665	Neutrophil defensin 1 OS=Homo sapiens GN=DEFA1 PE=1 SV=1		1.31415e+07	3.81766e+06	9.29715e+06	1.72192e+06	7376878	4.88705e+06	9.29715e+06	4.88705e+06
Q8WUM4	Programmed cell death 6-interacting protein OS=Homo sapiens GN=PDCD6IP PE=1 SV=1		561961			295237			561961	295237
P23142	Fibulin-1 OS=Homo sapiens GN=FBLN1 PE=1 SV=4		2.02042e+06	200256	772707	403976	767053	252812	772707	403976
P21810	Biglycan OS=Homo sapiens GN=BGN PE=1 SV=2		2.1328e+07	431198	68010.1	851381	224954	112083	431198	224954
Q12934	Filensin OS=Homo sapiens GN=BFSP1 PE=1 SV=3		147868	9.00125e+06	7184187	3.10617e+07	752790	3631199	7184187	3631199
O75915	PRA1 family protein 3 OS=Homo sapiens GN=ARL6IP5 PE=1 SV=1			298315	275236	143616	459457	71314.6	286776	143616
P02790	Hemopexin OS=Homo sapiens GN=HPX PE=1 SV=2		1.57831e+07	2.63724e+06	8.58197e+06	4.27203e+06	7.91546e+06	1.22971e+06	8.58197e+06	4.27203e+06
P53674	Beta-crystallin B1 OS=Homo sapiens GN=CRYBB1 PE=1 SV=2		7.57649e+06	1.66859e+08	163019419	4.31204e+08	3.38381e+07	8.10441e+07	163019419	8.10441e+07
Q6IMN6	Caprin-2 OS=Homo sapiens GN=CAPRIN2 PE=1 SV=1		220071	66803.5	190008		94031.7		190008	94031.7
P02730	Band 3 anion transport protein OS=Homo sapiens GN=SLC4A1 PE=1 SV=3		264493		570287	202861	619758	32147.6	417390	202861
P09488	Glutathione S-transferase Mu 1 OS=Homo sapiens GN=GSTM1 PE=1 SV=3		3.16323e+06	1.23032e+07	373800	1.53265e+06	4.09163e+06	118921	3.16323e+06	1.53265e+06
Q96P63	Serpin B12 OS=Homo sapiens GN=SERPINB12 PE=1 SV=1		167225			80523			167225	80523
O43505	Beta-1,4-glucuronyltransferase 1 OS=Homo sapiens GN=B4GAT1 PE=1 SV=1			88911.2	181941	64910.1			135426	64910.1
P35443	Thrombospondin-4 OS=Homo sapiens GN=THBS4 PE=1 SV=2		1.24422e+06	308887		245077	498871		776552	371974
P04207	Ig kappa chain V-III region CLL OS=Homo sapiens PE=4 SV=2		2.64558e+06		539701	538871	980935		1.59264e+06	759903
Q63HN8	E3 ubiquitin-protein ligase RNF213 OS=Homo sapiens GN=RNF213 PE=1 SV=3		1116097	999579	1.17054e+06	528770	619745	34646.2	1116097	528770
Q15907	Ras-related protein Rab-11B OS=Homo sapiens GN=RAB11B PE=1 SV=4		773050	2.46843e+06	2.10038e+06	990495	1.38025e+06	281906	2.10038e+06	990495
P01597	Ig kappa chain V-I region DEE OS=Homo sapiens PE=1 SV=1		204216		155206		84447.4		179711	84447.4
Q99729	Heterogeneous nuclear ribonucleoprotein A/B OS=Homo sapiens GN=HNRNPAB PE=1 SV=2		41086	78153.8	92268.5	36474.6	58191.3	15495.8	78153.8	36474.6
P12955	Xaa-Pro dipeptidase OS=Homo sapiens GN=PEPD PE=1 SV=3		294044	293650	85749.3	464313	137018	34867	293650	137018
P19823	Inter-alpha-trypsin inhibitor heavy chain H2 OS=Homo sapiens GN=ITIH2 PE=1 SV=2		616334		48569.1		125354	180871	332452	153112
Q9UNZ2	NSFL1 cofactor p47 OS=Homo sapiens GN=NSFL1C PE=1 SV=2			594173	581519	265659	1.09649e+06	146261	587846	265659
Q02413	Desmoglein-1 OS=Homo sapiens GN=DSG1 PE=1 SV=2		5.58284e+06	2.84083e+06	3.84936e+06	1.69759e+06	2.10259e+06	1.07002e+06	3.84936e+06	1.69759e+06
P12830	Cadherin-1 OS=Homo sapiens GN=CDH1 PE=1 SV=3		486028	188315	556341	179581	213116	700179	486028	213116
P55884	Eukaryotic translation initiation factor 3 subunit B OS=Homo sapiens GN=EIF3B PE=1 SV=3			6.03853e+06	2.86174e+06	700312	6.17243e+06	1.92675e+06	4.45013e+06	1.92675e+06
B5ME19	Eukaryotic translation initiation factor 3 subunit C-like protein OS=Homo sapiens GN=EIF3CL PE=3 SV=1			511862	610021	241995	581420	49278.7	560941	241995
O43169	Cytochrome b5 type B OS=Homo sapiens GN=CYB5B PE=1 SV=2		266881	551831	284925			121407	284925	121407
Q9NVA2	Septin-11 OS=Homo sapiens GN=SEPT11 PE=1 SV=3		451837	1.28815e+06	1.56577e+06	545516	567181	263083	1.28815e+06	545516
O00292	Left-right determination factor 2 OS=Homo sapiens GN=LEFTY2 PE=1 SV=2		3.19916e+06	1.67593e+07	1.03599e+07	4.35546e+06	2.32445e+06	9.19381e+07	1.03599e+07	4.35546e+06
Q6UWR7	Ectonucleotide pyrophosphatase/phosphodiesterase family member 6 OS=Homo sapiens GN=ENPP6 PE=1 SV=2				237632		99809.3		237632	99809.3
P01617	Ig kappa chain V-II region TEW OS=Homo sapiens PE=1 SV=1		2.4201e+06		465945	514360	679094		1.44302e+06	596727
Q6UWY5	Olfactomedin-like protein 1 OS=Homo sapiens GN=OLFML1 PE=1 SV=2		206776	51254.5			52741.5		129015	52741.5
P01764	Immunoglobulin heavy variable 3-23 OS=Homo sapiens GN=IGHV3-23 PE=1 SV=2		2.59744e+06		323161	583679	791201	251761	1.4603e+06	583679
P35998	26S protease regulatory subunit 7 OS=Homo sapiens GN=PSMC2 PE=1 SV=3		330330	1.22636e+06	1.37803e+06	488033	1.64037e+06	219727	1.22636e+06	488033
P08727	Keratin, type I cytoskeletal 19 OS=Homo sapiens GN=KRT19 PE=1 SV=4		5.4892e+06	749042	5.38751e+07	2.12848e+06	1.29042e+06	2.38055e+06	5.4892e+06	2.12848e+06
P07316	Gamma-crystallin B OS=Homo sapiens GN=CRYGB PE=1 SV=3		87719.2	445823	4.36675e+06	3.23927e+06	170629	43635.1	445823	170629
Q8WVV4	Protein POF1B OS=Homo sapiens GN=POF1B PE=1 SV=3		1.86949e+06			700250			1.86949e+06	700250
P12109	Collagen alpha-1(VI) chain OS=Homo sapiens GN=COL6A1 PE=1 SV=3		4.3005e+07	1.91697e+06	216550	707421	276346	3.52635e+06	1.91697e+06	707421
P07320	Gamma-crystallin D OS=Homo sapiens GN=CRYGD PE=1 SV=3		1.51812e+06	2.56643e+07	9.40744e+07	1.12867e+08	9.42112e+06	1.91919e+06	2.56643e+07	9.42112e+06
P55000	Secreted Ly-6/uPAR-related protein 1 OS=Homo sapiens GN=SLURP1 PE=1 SV=2		401984			112832	178319		401984	145575
P02810	Salivary acidic proline-rich phosphoprotein 1/2 OS=Homo sapiens GN=PRH1 PE=1 SV=2		953664				344802		953664	344802
Q7Z4W1	L-xylulose reductase OS=Homo sapiens GN=DCXR PE=1 SV=2			89677.2	134214			40245.9	111946	40245.9
Q96JY6	PDZ and LIM domain protein 2 OS=Homo sapiens GN=PDLIM2 PE=1 SV=1		345071	635768	606041	215559	643001	140526	606041	215559
P06702	Protein S100-A9 OS=Homo sapiens GN=S100A9 PE=1 SV=1		3.18631e+06	942804	2.59532e+06	985888	913910	510953	2.59532e+06	913910
P31025	Lipocalin-1 OS=Homo sapiens GN=LCN1 PE=1 SV=1		627103		105083	123658	440941	72157.3	366093	123658
P04217	Alpha-1B-glycoprotein OS=Homo sapiens GN=A1BG PE=1 SV=4		1.24159e+06		348618	175737	360702		795102	268219
Q9NPH2	Inositol-3-phosphate synthase 1 OS=Homo sapiens GN=ISYNA1 PE=1 SV=1		747348	225582	699880	224188	1.14216e+06	144297	699880	224188
P61106	Ras-related protein Rab-14 OS=Homo sapiens GN=RAB14 PE=1 SV=4			408695	350208	120231	304016	44173.6	379451	120231
P52594	Arf-GAP domain and FG repeat-containing protein 1 OS=Homo sapiens GN=AGFG1 PE=1 SV=2				152798	172244	48238.9	42142.9	152798	48238.9
P18124	60S ribosomal protein L7 OS=Homo sapiens GN=RPL7 PE=1 SV=1		239849	1.40292e+06	1.61948e+06	433475	805154	26821.6	1.40292e+06	433475
Q14764	Major vault protein OS=Homo sapiens GN=MVP PE=1 SV=4		3.597e+06	2.62994e+07	2.29597e+07	1.37261e+07	6.85682e+06	6.49955e+06	2.29597e+07	6.85682e+06
P25311	Zinc-alpha-2-glycoprotein OS=Homo sapiens GN=AZGP1 PE=1 SV=2		3.62e+06	370649	900708	257825	407526	63528.2	900708	257825
P00738	Haptoglobin OS=Homo sapiens GN=HP PE=1 SV=1		9.59702e+07	4.86382e+06	5.98727e+06	61383.4	6.65971e+07	1.67969e+06	5.98727e+06	1.67969e+06
P01859	Ig gamma-2 chain C region OS=Homo sapiens GN=IGHG2 PE=1 SV=2		1.48145e+07	1.41812e+06	8.0948e+06	2.25087e+06	3.63921e+06	485918	8.0948e+06	2.25087e+06
Q9BW72	HIG1 domain family member 2A, mitochondrial OS=Homo sapiens GN=HIGD2A PE=1 SV=1			65235.1	123686			25092.6	94460.8	25092.6
P36955	Pigment epithelium-derived factor OS=Homo sapiens GN=SERPINF1 PE=1 SV=4		732520		1.3234e+06			250823	1.02796e+06	250823
Q9NX58	Cell growth-regulating nucleolar protein OS=Homo sapiens GN=LYAR PE=1 SV=2		681323				165896		681323	165896
Q5SZD1	Uncharacterized protein C6orf141 OS=Homo sapiens GN=C6orf141 PE=2 SV=3		1.36546e+06			334722	311387		1.36546e+06	323054
O95834	Echinoderm microtubule-associated protein-like 2 OS=Homo sapiens GN=EML2 PE=1 SV=1		2.97793e+06	816512	408792	2.09806e+06	159174	192072	816512	192072
P01011	Alpha-1-antichymotrypsin OS=Homo sapiens GN=SERPINA3 PE=1 SV=2		1.34615e+06	44767.6	368201	81398.2	664460	23141.2	368201	81398.2
P01042	Kininogen-1 OS=Homo sapiens GN=KNG1 PE=1 SV=2		960092		93616.3	79931.5	115953	322001	526854	115953
P51884	Lumican OS=Homo sapiens GN=LUM PE=1 SV=2		6.72376e+07	6.29439e+06	2.70443e+06	78473.5	2.75034e+06	1.31703e+06	6.29439e+06	1.31703e+06
P02774	Vitamin D-binding protein OS=Homo sapiens GN=GC PE=1 SV=1		4.40094e+06	134704	1.31721e+06	273112	1.42896e+06	194269	1.31721e+06	273112
Q86YR5	G-protein-signaling modulator 1 OS=Homo sapiens GN=GPSM1 PE=1 SV=2		176650	3.37174e+06	1.15234e+06	228095	449376	63555.9	1.15234e+06	228095
Q00796	Sorbitol dehydrogenase OS=Homo sapiens GN=SORD PE=1 SV=4			3.87556e+06	4.75344e+06	774174	448437	1.16835e+06	4.3145e+06	774174
P06858	Lipoprotein lipase OS=Homo sapiens GN=LPL PE=1 SV=1		234570		160716		34111		197643	34111
P07203	Glutathione peroxidase 1 OS=Homo sapiens GN=GPX1 PE=1 SV=4		88996.3	484577	362482	1.17381e+06	48650.2	62397.9	362482	62397.9
P01040	Cystatin-A OS=Homo sapiens GN=CSTA PE=1 SV=1		1.09397e+06			181978			1.09397e+06	181978
P07585	Decorin OS=Homo sapiens GN=DCN PE=1 SV=1		1.9196e+08	7.02029e+06	1.25616e+06	1.09402e+06	1.17055e+06	488876	7.02029e+06	1.09402e+06
P02749	Beta-2-glycoprotein 1 OS=Homo sapiens GN=APOH PE=1 SV=3		3.61266e+06		174234		432864	140339	1.89345e+06	286601
P07315	Gamma-crystallin C OS=Homo sapiens GN=CRYGC PE=1 SV=2		581533	1.24945e+07	2.17802e+07	7.65088e+07	1.78506e+06	738848	1.24945e+07	1.78506e+06
P08603	Complement factor H OS=Homo sapiens GN=CFH PE=1 SV=4		641589		98565.1	30383.5	74237.2	48043.9	370077	48043.9
Q9ULM2	Zinc finger protein 490 OS=Homo sapiens GN=ZNF490 PE=1 SV=2			125972			13929.4		125972	13929.4
Q86YZ3	Hornerin OS=Homo sapiens GN=HRNR PE=1 SV=2		4.00419e+06	852827			303089	59089.4	2.42851e+06	181089
Q15262	Receptor-type tyrosine-protein phosphatase kappa OS=Homo sapiens GN=PTPRK PE=1 SV=2		27701348	1.97001e+07	2.78402e+06	1.54757e+06	1.26248e+06	217557	1.97001e+07	1.26248e+06
P12277	Creatine kinase B-type OS=Homo sapiens GN=CKB PE=1 SV=1		2.78367e+06	1.33967e+06	3.77628e+06	168354	198434	111302	2.78367e+06	168354
O75888	Tumor necrosis factor ligand superfamily member 13 OS=Homo sapiens GN=TNFSF13 PE=1 SV=1		1.05947e+06	323478				41606.2	691476	41606.2
O76041	Nebulette OS=Homo sapiens GN=NEBL PE=1 SV=1			871112	1.16919e+06			54597.7	1.02015e+06	54597.7
O60938	Keratocan OS=Homo sapiens GN=KERA PE=1 SV=1		1.14607e+08	4.82984e+06	362246		138617	177018	4.82984e+06	157818
P08123	Collagen alpha-2(I) chain OS=Homo sapiens GN=COL1A2 PE=1 SV=7		112852359	750528		1.40599e+06	371723	2.34502e+06	5.68014e+07	1.40599e+06

## Sheet: PXG vs control Iris
PXG vs control in Iris
Accession	Description	Abundance: F1: Control, 1, CONTROL	Abundance: F2: Control, 2, CONTROL	Abundance: F3: Control, 3, CONTROL	Abundance: F4: Sample, 1, PXG	Abundance: F5: Sample, 2, PXG	Abundance: F6: Sample, 3, PXG	MEDIAN-CONTROL	MEDIAN-PXG
O43167	Zinc finger and BTB domain-containing protein 24 OS=Homo sapiens GN=ZBTB24 PE=1 SV=2	4.22758e+06	5.58603e+06	1.39274e+06	23786.4			4.22758e+06	23786.4
P13646	Keratin, type I cytoskeletal 13 OS=Homo sapiens GN=KRT13 PE=1 SV=4	1.9614e+06	64741578	3.08111e+08	538858	443997	927295	64741578	538858
P02808	Statherin OS=Homo sapiens GN=STATH PE=1 SV=2			87634764		1.04741e+06		87634764	1.04741e+06
Q6ZVX7	F-box only protein 50 OS=Homo sapiens GN=NCCRP1 PE=1 SV=1		3.60052e+06		46878.2	54362.4	5.58962e+06	3.60052e+06	54362.4
P19013	Keratin, type II cytoskeletal 4 OS=Homo sapiens GN=KRT4 PE=1 SV=4	731276	2.23867e+07	1.38895e+08	705065	262127	2.38634e+06	2.23867e+07	705065
Q16890	Tumor protein D53 OS=Homo sapiens GN=TPD52L1 PE=1 SV=1	198599	2.41622e+06		42649.9	49763.7	1.54301e+06	1.30741e+06	49763.7
Q9NQB0	Transcription factor 7-like 2 OS=Homo sapiens GN=TCF7L2 PE=1 SV=2	195310	1.06871e+06	593380	26126.3	316605	20846.8	593380	26126.3
P0C0L5	Complement C4-B OS=Homo sapiens GN=C4B PE=1 SV=2	777232	4.99414e+06	4.45264e+06	173369	791693	236872	4.45264e+06	236872
P29762	Cellular retinoic acid-binding protein 1 OS=Homo sapiens GN=CRABP1 PE=1 SV=2	1.89389e+06	1.39062e+07		550941	44902	8.83696e+06	7.90005e+06	550941
P49789	Bis(5'-adenosyl)-triphosphatase OS=Homo sapiens GN=FHIT PE=1 SV=3		532864			44627.8		532864	44627.8
P20933	N(4)-(beta-N-acetylglucosaminyl)-L-asparaginase OS=Homo sapiens GN=AGA PE=1 SV=2	848176	1.62279e+06		121381		106497	1.23548e+06	113939
P35573	Glycogen debranching enzyme OS=Homo sapiens GN=AGL PE=1 SV=3	2.55587e+06	8.05432e+06	209054	207080	251883	4.12313e+06	2.55587e+06	251883
P30838	Aldehyde dehydrogenase, dimeric NADP-preferring OS=Homo sapiens GN=ALDH3A1 PE=1 SV=3	545085	5.91856e+06	1.03023e+07	38531.6	604925	3.71543e+06	5.91856e+06	604925
P01008	Antithrombin-III OS=Homo sapiens GN=SERPINC1 PE=1 SV=1	45647.7	891862		48322.4	48662.1	111089	468755	48662.1
Q15257	Serine/threonine-protein phosphatase 2A activator OS=Homo sapiens GN=PPP2R4 PE=1 SV=3	166248	535755				37402.8	351002	37402.8
P01011	Alpha-1-antichymotrypsin OS=Homo sapiens GN=SERPINA3 PE=1 SV=2			2.04599e+06		286735	150331	2.04599e+06	218533
Q16678	Cytochrome P450 1B1 OS=Homo sapiens GN=CYP1B1 PE=1 SV=2	1.38992e+06	2.39541e+06		361494	44165.7		1.89267e+06	202830
P30711	Glutathione S-transferase theta-1 OS=Homo sapiens GN=GSTT1 PE=1 SV=4	542867			52568.5	59380.1	854417	542867	59380.1
P62910	60S ribosomal protein L32 OS=Homo sapiens GN=RPL32 PE=1 SV=2	252340064	48296400	297275328	74078528	7104376	28075552	252340064	28075552
P54136	Arginine--tRNA ligase, cytoplasmic OS=Homo sapiens GN=RARS PE=1 SV=2		203603	771884		59829.9		487743	59829.9
Q86YZ3	Hornerin OS=Homo sapiens GN=HRNR PE=1 SV=2		5313182			701663		5313182	701663
O43556	Epsilon-sarcoglycan OS=Homo sapiens GN=SGCE PE=1 SV=6	283395	507523	261800		38516.7		283395	38516.7
Q9UJC5	SH3 domain-binding glutamic acid-rich-like protein 2 OS=Homo sapiens GN=SH3BGRL2 PE=1 SV=2	175749	543114		49164.9	30970.5	111031	359432	49164.9
Q92841	Probable ATP-dependent RNA helicase DDX17 OS=Homo sapiens GN=DDX17 PE=1 SV=2	381011	197518	385342	53754	50594.2		381011	52174.1
Q9Y2V2	Calcium-regulated heat-stable protein 1 OS=Homo sapiens GN=CARHSP1 PE=1 SV=2	1.5992e+06	5.38274e+06		479267	425998	5.0423e+06	3.49097e+06	479267
Q969P0	Immunoglobulin superfamily member 8 OS=Homo sapiens GN=IGSF8 PE=1 SV=1	194690	155282	252324	26792.6			194690	26792.6
Q00325	Phosphate carrier protein, mitochondrial OS=Homo sapiens GN=SLC25A3 PE=1 SV=2	4.0026e+06	1.65769e+07	5.85035e+07	2.3274e+06	1.22684e+06	1.08998e+07	1.65769e+07	2.3274e+06
O00757	Fructose-1,6-bisphosphatase isozyme 2 OS=Homo sapiens GN=FBP2 PE=1 SV=2	1.42531e+06	2.14735e+06	44346.8	364360	182813	200722	1.42531e+06	200722
Q969H8	Myeloid-derived growth factor OS=Homo sapiens GN=MYDGF PE=1 SV=1	3.54574e+06	7409401	6.1259e+06	213269	875813	5.85971e+06	6.1259e+06	875813
P20700	Lamin-B1 OS=Homo sapiens GN=LMNB1 PE=1 SV=2		1.56873e+06		405729	46202.9		1.56873e+06	225966
P05997	Collagen alpha-2(V) chain OS=Homo sapiens GN=COL5A2 PE=1 SV=3	6030793	1.09031e+06	9121704	1.13939e+06	98384.8	877290	6030793	877290
O95777	U6 snRNA-associated Sm-like protein LSm8 OS=Homo sapiens GN=LSM8 PE=1 SV=3	424605	763900	540674	48198.1	79412.3	157570	540674	79412.3
Q5VU65	Nuclear pore membrane glycoprotein 210-like OS=Homo sapiens GN=NUP210L PE=2 SV=1	2.29704e+06	372828	2.11355e+06	1.1464e+06	59625.6	318292	2.11355e+06	318292
P48539	Purkinje cell protein 4 OS=Homo sapiens GN=PCP4 PE=1 SV=3		2.88491e+07	801074	2.28473e+06	1.42228e+06	3.90152e+07	14825087	2.28473e+06
P35555	Fibrillin-1 OS=Homo sapiens GN=FBN1 PE=1 SV=3	8.93432e+07	1.41577e+07	2.14606e+08	5.78807e+06	1.37975e+07	1.269e+08	8.93432e+07	1.37975e+07
Q07507	Dermatopontin OS=Homo sapiens GN=DPT PE=1 SV=2	136911	431046	725011	85033.8	59540		431046	72286.9
Q92743	Serine protease HTRA1 OS=Homo sapiens GN=HTRA1 PE=1 SV=1			1.63365e+06	19183.3		538048	1.63365e+06	278616
Q14203	Dynactin subunit 1 OS=Homo sapiens GN=DCTN1 PE=1 SV=3		315029	459322	73591.9		58934	387175	66262.9
Q02252	Methylmalonate-semialdehyde dehydrogenase [acylating], mitochondrial OS=Homo sapiens GN=ALDH6A1 PE=1 SV=2	987528	4.11007e+06	5.21369e+06	706488	522099	5.73101e+06	4.11007e+06	706488
P62269	40S ribosomal protein S18 OS=Homo sapiens GN=RPS18 PE=1 SV=3	1.39777e+06	2.50115e+06	2.68367e+06	202757	435395	4.21705e+06	2.50115e+06	435395
Q07065	Cytoskeleton-associated protein 4 OS=Homo sapiens GN=CKAP4 PE=1 SV=2	560809	2.36386e+06	967066	168987	154032	3.29819e+06	967066	168987
P25789	Proteasome subunit alpha type-4 OS=Homo sapiens GN=PSMA4 PE=1 SV=1	4.61213e+06	2.41213e+07	3.80287e+07	3.23773e+06	4.39808e+06	1.55654e+07	2.41213e+07	4.39808e+06
Q8TDQ7	Glucosamine-6-phosphate isomerase 2 OS=Homo sapiens GN=GNPDA2 PE=1 SV=1	1.64939e+06	5.55917e+06	4.24779e+06	256715	775092	3.39621e+06	4.24779e+06	775092
P58107	Epiplakin OS=Homo sapiens GN=EPPK1 PE=1 SV=2	187205	536916	329491		60871.1		329491	60871.1
O15212	Prefoldin subunit 6 OS=Homo sapiens GN=PFDN6 PE=1 SV=1		410627		66290	78842.1	580775	410627	78842.1
P55001	Microfibrillar-associated protein 2 OS=Homo sapiens GN=MFAP2 PE=2 SV=1	6627092	830667	12796143	273269	1.27328e+06	8025891	6627092	1.27328e+06
Q9Y3A5	Ribosome maturation protein SBDS OS=Homo sapiens GN=SBDS PE=1 SV=4	1.41932e+06	2.6148e+06	1.97397e+06	381426	232871	6.37771e+06	1.97397e+06	381426
P62241	40S ribosomal protein S8 OS=Homo sapiens GN=RPS8 PE=1 SV=2	2.58367e+06	4.03616e+06	4.37983e+06	786226	742572	8.95643e+06	4.03616e+06	786226
Q14112	Nidogen-2 OS=Homo sapiens GN=NID2 PE=1 SV=3	2.82962e+06	1.0594e+07	1.30675e+07	2.08314e+06	1.971e+06	1.12763e+07	1.0594e+07	2.08314e+06
P06702	Protein S100-A9 OS=Homo sapiens GN=S100A9 PE=1 SV=1	3.90198e+07	1.83782e+07	1.03393e+07	3.75843e+06	3.16625e+06	9.45666e+06	1.83782e+07	3.75843e+06
P01111	GTPase NRas OS=Homo sapiens GN=NRAS PE=1 SV=1	79573.3	378837	333002		69997.3		333002	69997.3
Q9UQ80	Proliferation-associated protein 2G4 OS=Homo sapiens GN=PA2G4 PE=1 SV=3	2.95765e+07	1.08937e+07	3.08731e+07	6.24386e+06	2.33865e+06	1.06258e+07	2.95765e+07	6.24386e+06
O60814	Histone H2B type 1-K OS=Homo sapiens GN=HIST1H2BK PE=1 SV=3	13080609	27319170	29475192	5.79001e+06	4.98034e+06	40211808	27319170	5.79001e+06
P02452	Collagen alpha-1(I) chain OS=Homo sapiens GN=COL1A1 PE=1 SV=5	1.59284e+09	3.74076e+08	1699567542	6.27525e+08	9.91316e+07	3.37674e+08	1.59284e+09	3.37674e+08
P62942	Peptidyl-prolyl cis-trans isomerase FKBP1A OS=Homo sapiens GN=FKBP1A PE=1 SV=2	39579.6	460117	206188			43876.9	206188	43876.9
Q9Y4W6	AFG3-like protein 2 OS=Homo sapiens GN=AFG3L2 PE=1 SV=2	40438.1		375384	44424.9	35075.6	174565	207911	44424.9
Q5VZK9	F-actin-uncapping protein LRRC16A OS=Homo sapiens GN=LRRC16A PE=1 SV=1	27145648	9608237	50286140	10460628	3.47117e+06	5.8304e+06	27145648	5.8304e+06
P02461	Collagen alpha-1(III) chain OS=Homo sapiens GN=COL3A1 PE=1 SV=4	8.47241e+07	1.17901e+07	1.77735e+08	4.49014e+07	3306943	18258376	8.47241e+07	18258376
P53597	Succinate--CoA ligase [ADP/GDP-forming] subunit alpha, mitochondrial OS=Homo sapiens GN=SUCLG1 PE=1 SV=4		1.71009e+06	5.50108e+06	219372	785122	6.62134e+06	3.60558e+06	785122
Q53GG5	PDZ and LIM domain protein 3 OS=Homo sapiens GN=PDLIM3 PE=1 SV=1	667779	766292	119519	112479	145732	665590	667779	145732
Q02318	Sterol 26-hydroxylase, mitochondrial OS=Homo sapiens GN=CYP27A1 PE=1 SV=1	57801		126680	20372.7			92240.7	20372.7
P39060	Collagen alpha-1(XVIII) chain OS=Homo sapiens GN=COL18A1 PE=1 SV=5	6.75738e+06	9.41367e+06	1.23248e+07	823209	2.1078e+06	1.03433e+07	9.41367e+06	2.1078e+06
Q08380	Galectin-3-binding protein OS=Homo sapiens GN=LGALS3BP PE=1 SV=1	155558	420562	211193	45616.1	163727	47742.7	211193	47742.7
P59665	Neutrophil defensin 1 OS=Homo sapiens GN=DEFA1 PE=1 SV=1		2.63832e+06	10322440	324669	1.47029e+06	2.28455e+06	6.48038e+06	1.47029e+06
P01591	Immunoglobulin J chain OS=Homo sapiens GN=JCHAIN PE=1 SV=4		421317	3.25773e+06		130892	706955	1.83952e+06	418923
P00387	NADH-cytochrome b5 reductase 3 OS=Homo sapiens GN=CYB5R3 PE=1 SV=3	4.66396e+06	1.12487e+07	1.24323e+07	1.89249e+06	2.59002e+06	6.5981e+06	1.12487e+07	2.59002e+06
P06753	Tropomyosin alpha-3 chain OS=Homo sapiens GN=TPM3 PE=1 SV=2	4.07378e+06	9.18977e+06	8.28773e+06	1.54153e+06	1.91284e+06	1.29342e+07	8.28773e+06	1.91284e+06
Q15274	Nicotinate-nucleotide pyrophosphorylase [carboxylating] OS=Homo sapiens GN=QPRT PE=1 SV=3	2400724	6.02512e+06	1.59337e+06	554831	525465	4.08802e+06	2400724	554831
P05109	Protein S100-A8 OS=Homo sapiens GN=S100A8 PE=1 SV=1	4.22427e+07	1.92282e+07	9.88618e+06	4.45724e+06	4.13397e+06	9.76546e+06	1.92282e+07	4.45724e+06
P11217	Glycogen phosphorylase, muscle form OS=Homo sapiens GN=PYGM PE=1 SV=6	368299	934713		151162	42421.5	277056	651506	151162
Q6RW13	Type-1 angiotensin II receptor-associated protein OS=Homo sapiens GN=AGTRAP PE=1 SV=1			165339	38415.5			165339	38415.5
P47929	Galectin-7 OS=Homo sapiens GN=LGALS7 PE=1 SV=2	1.34263e+06	1.16374e+06	298799	213317	328469		1.16374e+06	270893
Q16891	MICOS complex subunit MIC60 OS=Homo sapiens GN=IMMT PE=1 SV=1	631169	1.67345e+06	1.20905e+06	229287	284519	3.70243e+06	1.20905e+06	284519
Q16881	Thioredoxin reductase 1, cytoplasmic OS=Homo sapiens GN=TXNRD1 PE=1 SV=3	1.43615e+06	3.76733e+06	3.09776e+06	119357	731836	2.92541e+06	3.09776e+06	731836
P17540	Creatine kinase S-type, mitochondrial OS=Homo sapiens GN=CKMT2 PE=1 SV=2	487093	1.0159e+06	567130	104752	134071	1.6564e+06	567130	134071
P49407	Beta-arrestin-1 OS=Homo sapiens GN=ARRB1 PE=1 SV=2	703709	3.96624e+06		552485	285258	4.78134e+06	2.33497e+06	552485
P62854	40S ribosomal protein S26 OS=Homo sapiens GN=RPS26 PE=1 SV=3	1.11134e+06	1.76679e+06	1.46464e+06	346649	260548	2.13069e+06	1.46464e+06	346649
P41219	Peripherin OS=Homo sapiens GN=PRPH PE=1 SV=2	476726	2.59777e+06	2.05202e+06	252036	487002	5.97133e+06	2.05202e+06	487002
Q96C23	Aldose 1-epimerase OS=Homo sapiens GN=GALM PE=1 SV=1	1.59213e+07	3.19881e+07	2.74774e+06	3.65672e+06	3.82616e+06	3.7723e+07	1.59213e+07	3.82616e+06
Q04695	Keratin, type I cytoskeletal 17 OS=Homo sapiens GN=KRT17 PE=1 SV=2	1.29369e+07	1.46042e+07	9.8607e+06	3.11177e+06	2.35194e+06	3.60382e+06	1.29369e+07	3.11177e+06
Q969G5	Protein kinase C delta-binding protein OS=Homo sapiens GN=PRKCDBP PE=1 SV=3	118202	6199298	6.39605e+06	1.50001e+06	1.34512e+06	1.81208e+07	6199298	1.50001e+06
P31948	Stress-induced-phosphoprotein 1 OS=Homo sapiens GN=STIP1 PE=1 SV=1	3.87815e+06	8.05707e+06	8.18516e+06	1.97379e+06	1.47971e+06	1.79065e+07	8.05707e+06	1.97379e+06
Q14254	Flotillin-2 OS=Homo sapiens GN=FLOT2 PE=1 SV=2		256180	308648	57873.2	69849.4	313510	282414	69849.4
Q15714	TSC22 domain family protein 1 OS=Homo sapiens GN=TSC22D1 PE=1 SV=3		3.17795e+06	164839	302529	414751	2.8958e+06	1.6714e+06	414751
P49755	Transmembrane emp24 domain-containing protein 10 OS=Homo sapiens GN=TMED10 PE=1 SV=2		2.10901e+06	2.73858e+06	602820	450035	4.15406e+06	2423795	602820
O95834	Echinoderm microtubule-associated protein-like 2 OS=Homo sapiens GN=EML2 PE=1 SV=1		5.34609e+06	1.68656e+06	239158	881177	6.00671e+06	3.51633e+06	881177
Q9Y277	Voltage-dependent anion-selective channel protein 3 OS=Homo sapiens GN=VDAC3 PE=1 SV=1	3.48806e+06	3.04427e+06	2.88777e+06	389264	765182	5.2733e+06	3.04427e+06	765182
Q96FJ2	Dynein light chain 2, cytoplasmic OS=Homo sapiens GN=DYNLL2 PE=1 SV=1	397021	753851	569559	158302	128631		569559	143467
P20810	Calpastatin OS=Homo sapiens GN=CAST PE=1 SV=4	169476	1.71163e+06		76404.8	237509	1.61111e+06	940553	237509
O15061	Synemin OS=Homo sapiens GN=SYNM PE=1 SV=2	469025	1.63024e+06	758266	119950	194042	835422	758266	194042
Q14247	Src substrate cortactin OS=Homo sapiens GN=CTTN PE=1 SV=2	203542	381580		74870.6			292561	74870.6
Q07955	Serine/arginine-rich splicing factor 1 OS=Homo sapiens GN=SRSF1 PE=1 SV=2		721838			185084		721838	185084
Q9P2B4	CTTNBP2 N-terminal-like protein OS=Homo sapiens GN=CTTNBP2NL PE=1 SV=2		3625655	755970		474731	650289	2.19081e+06	562510
Q14980	Nuclear mitotic apparatus protein 1 OS=Homo sapiens GN=NUMA1 PE=1 SV=2	150122	327442	412862		84842.4		327442	84842.4
Q01130	Serine/arginine-rich splicing factor 2 OS=Homo sapiens GN=SRSF2 PE=1 SV=4	815730	2.27618e+06	1508885	392536	952164	220682	1508885	392536
Q01813	ATP-dependent 6-phosphofructokinase, platelet type OS=Homo sapiens GN=PFKP PE=1 SV=2	1.21213e+06	1.95813e+06	318813	316613	243635	1.31975e+06	1.21213e+06	316613
P51665	26S proteasome non-ATPase regulatory subunit 7 OS=Homo sapiens GN=PSMD7 PE=1 SV=2			758144		199160		758144	199160
P31930	Cytochrome b-c1 complex subunit 1, mitochondrial OS=Homo sapiens GN=UQCRC1 PE=1 SV=3	1.99625e+06	5.5464e+06	4.88051e+06	1.0846e+06	1.28241e+06	8.33514e+06	4.88051e+06	1.28241e+06
P62277	40S ribosomal protein S13 OS=Homo sapiens GN=RPS13 PE=1 SV=2	1.38797e+06	3.61171e+06	35304.9	366835	277879	7.56746e+06	1.38797e+06	366835
Q12797	Aspartyl/asparaginyl beta-hydroxylase OS=Homo sapiens GN=ASPH PE=1 SV=3	385386	1.39502e+06	1.41471e+06	448516	359499	371208	1.39502e+06	371208
P28331	NADH-ubiquinone oxidoreductase 75 kDa subunit, mitochondrial OS=Homo sapiens GN=NDUFS1 PE=1 SV=3	1.64329e+06	4.64666e+06	3.09451e+06	530802	825015	3.60918e+06	3.09451e+06	825015
Q86V81	THO complex subunit 4 OS=Homo sapiens GN=ALYREF PE=1 SV=3	91322.1	360891	181389	46514.3	213391	48442.4	181389	48442.4
P07942	Laminin subunit beta-1 OS=Homo sapiens GN=LAMB1 PE=1 SV=2	1.8759e+06	4.10578e+06	5.65982e+06	879515	1.10783e+06	4.79636e+06	4.10578e+06	1.10783e+06
P31040	Succinate dehydrogenase [ubiquinone] flavoprotein subunit, mitochondrial OS=Homo sapiens GN=SDHA PE=1 SV=2		1.50965e+06	534313	244164	276712	1.07602e+06	1.02198e+06	276712
P36959	GMP reductase 1 OS=Homo sapiens GN=GMPR PE=1 SV=1	788943	877305	699621	166954	214604	439382	788943	214604
Q08211	ATP-dependent RNA helicase A OS=Homo sapiens GN=DHX9 PE=1 SV=4	582424	168524	396009	107868			396009	107868
Q04446	1,4-alpha-glucan-branching enzyme OS=Homo sapiens GN=GBE1 PE=1 SV=3	130664	355488	331903	90624	90930.1		331903	90777
P62266	40S ribosomal protein S23 OS=Homo sapiens GN=RPS23 PE=1 SV=3	391890	727184	682276	163846	187020	639801	682276	187020
P01042	Kininogen-1 OS=Homo sapiens GN=KNG1 PE=1 SV=2	3.79854e+06	3.59388e+06	7.06614e+06	5068986	695768	1.04349e+06	3.79854e+06	1.04349e+06
O94760	N(G),N(G)-dimethylarginine dimethylaminohydrolase 1 OS=Homo sapiens GN=DDAH1 PE=1 SV=3	1.27203e+06	2.16056e+06	75574	349497	132014	1.50036e+06	1.27203e+06	349497
P61457	Pterin-4-alpha-carbinolamine dehydratase OS=Homo sapiens GN=PCBD1 PE=1 SV=2	1.72721e+06	3.52583e+06	435860	474690	393164	4.48003e+06	1.72721e+06	474690
O75746	Calcium-binding mitochondrial carrier protein Aralar1 OS=Homo sapiens GN=SLC25A12 PE=1 SV=2	157109	286226	698260	62534.9	79343.5	281829	286226	79343.5
P39656	Dolichyl-diphosphooligosaccharide--protein glycosyltransferase 48 kDa subunit OS=Homo sapiens GN=DDOST PE=1 SV=4	249379	715516	810993	152564	199443	388619	715516	199443
P60866	40S ribosomal protein S20 OS=Homo sapiens GN=RPS20 PE=1 SV=1	2.12931e+06	3.17168e+06	3.78288e+06	895213	569338	6.8165e+06	3.17168e+06	895213
Q9BRF8	Serine/threonine-protein phosphatase CPPED1 OS=Homo sapiens GN=CPPED1 PE=1 SV=3	439871	1.59215e+06	1.61231e+06	146495	450341	2.86624e+06	1.59215e+06	450341
P62280	40S ribosomal protein S11 OS=Homo sapiens GN=RPS11 PE=1 SV=3	1.20811e+06	1.30064e+06	1.12411e+06	342370	275068	2.8301e+06	1.20811e+06	342370
Q96IU4	Protein ABHD14B OS=Homo sapiens GN=ABHD14B PE=1 SV=1	5.13075e+06	13652036	6.80537e+06	1.72661e+06	1.93446e+06	1.76448e+07	6.80537e+06	1.93446e+06
P02042	Hemoglobin subunit delta OS=Homo sapiens GN=HBD PE=1 SV=2	3.32904e+08	2.1471e+09	2.62052e+09	6.07585e+07	6.11771e+08	1.26751e+09	2.1471e+09	6.11771e+08
P10301	Ras-related protein R-Ras OS=Homo sapiens GN=RRAS PE=1 SV=1	1.04108e+06	1.64169e+06	2.073e+06	469456	449428	2.74563e+06	1.64169e+06	469456
A4D1P6	WD repeat-containing protein 91 OS=Homo sapiens GN=WDR91 PE=1 SV=2	717047	813035	417179	318392	91895.3		717047	205144
Q8NBS9	Thioredoxin domain-containing protein 5 OS=Homo sapiens GN=TXNDC5 PE=1 SV=2	1.02598e+06	2.29283e+06	1.72044e+06	277982	493428	3.91888e+06	1.72044e+06	493428
P41222	Prostaglandin-H2 D-isomerase OS=Homo sapiens GN=PTGDS PE=1 SV=1	2.89577e+06	8.84134e+06	3.51357e+06	606520	1.02275e+06	8.138e+06	3.51357e+06	1.02275e+06
P61020	Ras-related protein Rab-5B OS=Homo sapiens GN=RAB5B PE=1 SV=1	68826.2	195983	240662	51946.1	62290.6		195983	57118.4
O75915	PRA1 family protein 3 OS=Homo sapiens GN=ARL6IP5 PE=1 SV=1	1.56951e+06	2.3877e+06	6.56572e+06	907141	486489		2.3877e+06	696815
P06748	Nucleophosmin OS=Homo sapiens GN=NPM1 PE=1 SV=2	1.80135e+07	2.51126e+07	2.48478e+07	4.85786e+06	7.25261e+06	37012983	2.48478e+07	7.25261e+06
P20674	Cytochrome c oxidase subunit 5A, mitochondrial OS=Homo sapiens GN=COX5A PE=1 SV=2	2.7156e+06	7.52366e+06	6.99388e+06	1.961e+06	2.05965e+06	1.02475e+07	6.99388e+06	2.05965e+06
P80723	Brain acid soluble protein 1 OS=Homo sapiens GN=BASP1 PE=1 SV=2	8.46239e+06	2.20874e+07	14971061	4.41259e+06	4.15898e+06	2.28737e+07	14971061	4.41259e+06
P42126	Enoyl-CoA delta isomerase 1, mitochondrial OS=Homo sapiens GN=ECI1 PE=1 SV=1	474405	984451	875823	231335	258488	943905	875823	258488
P60891	Ribose-phosphate pyrophosphokinase 1 OS=Homo sapiens GN=PRPS1 PE=1 SV=2	467661	1.24889e+06	885937	262387	239480	1.88587e+06	885937	262387
P20618	Proteasome subunit beta type-1 OS=Homo sapiens GN=PSMB1 PE=1 SV=2	1.74249e+06	5.92097e+06	3.17721e+06	944512	629260	6.4464e+06	3.17721e+06	944512
P27144	Adenylate kinase 4, mitochondrial OS=Homo sapiens GN=AK4 PE=1 SV=1		273115	228903		74949.1		251009	74949.1
P15311	Ezrin OS=Homo sapiens GN=EZR PE=1 SV=4	1.65938e+06	3.94026e+06	789473	110560	497439	2.87597e+06	1.65938e+06	497439
P17174	Aspartate aminotransferase, cytoplasmic OS=Homo sapiens GN=GOT1 PE=1 SV=3	8.35275e+06	2.12304e+07	1.80904e+06	2.51129e+06	1.65663e+06	1.32353e+07	8.35275e+06	2.51129e+06
P35579	Myosin-9 OS=Homo sapiens GN=MYH9 PE=1 SV=4	2.48552e+08	8.02681e+07	3.59043e+08	9.06039e+07	1.86709e+07	7.4761e+07	2.48552e+08	7.4761e+07
Q08397	Lysyl oxidase homolog 1 OS=Homo sapiens GN=LOXL1 PE=1 SV=2		407663	214262553	1.09654e+06	3.23212e+07	3.59642e+08	1.07335e+08	3.23212e+07
Q9NZ01	Very-long-chain enoyl-CoA reductase OS=Homo sapiens GN=TECR PE=1 SV=1	564244	1.30036e+06	2.23018e+06	366254	418192		1.30036e+06	392223
Q8IVF2	Protein AHNAK2 OS=Homo sapiens GN=AHNAK2 PE=1 SV=2	3.08446e+06	3.50115e+06	2.67096e+06	817458	931896	2.37913e+06	3.08446e+06	931896
Q9Y5Z4	Heme-binding protein 2 OS=Homo sapiens GN=HEBP2 PE=1 SV=1	1.4101e+06	3.30518e+06	460145	426843	136279	3.15523e+06	1.4101e+06	426843
O00764	Pyridoxal kinase OS=Homo sapiens GN=PDXK PE=1 SV=1	145114	326196	567759		99003.3		326196	99003.3
Q07666	KH domain-containing, RNA-binding, signal transduction-associated protein 1 OS=Homo sapiens GN=KHDRBS1 PE=1 SV=1	286423	573633	475577	138213	144889	713675	475577	144889
P60981	Destrin OS=Homo sapiens GN=DSTN PE=1 SV=3	4.46316e+06	8.63982e+06	4771174	1.12716e+06	1.45455e+06	1.5757e+07	4771174	1.45455e+06
[truncated: 1,159 more rows]

## Sheet: PXG vs control TM
PXG vs control Trabecular meshwork
[truncated: 862 more rows]
